# Supplementary material for: Expansion of RiPP biosynthetic space through integration of pan-genomics and machine learning uncovers a novel class of lanthipeptides
Source: PLoS Biol. 2020 Dec 22;18(12):e3001026. doi: 10.1371/journal.pbio.3001026 (PMC7794033; doi:10.1371/journal.pbio.3001026)
Supplement: S2 Table — Serine and threonine residues are marked in green, and cysteine residues are marked in red. (XLSX) [file pbio.3001026.s019.xlsx]

## Sheet: Sheet1
Family	Genome	Precursor sequence
Known RiPP markers	Streptomyces sp. NTK 937	MTENTAPEESPEVEAHSAADDAAQAPEQFHDAAEIICGVYDKEIQV
Known RiPP markers	Streptomyces fradiae NKZ-259	MPSGMPNDPSTTDGLSRRRVLGTAAAAAVPLPARGAEDAEAKSGPW
Methylamine utilisation protein MauE	Streptomyces viridosporus T7A	MSRALESLSSRLLGLFVPKVEAAASAQACQCFNECWQCARSACCVNTYCGSINCWRSCPGC
Methylamine utilisation protein MauE	Streptomyces sp. CS081A	MARTVGDGSKGCRPSPVSPYGLDQYGDRAASTWGASSATCGVRGEP
		MVKSLSALAGRAFARVLPQETAAAACACPAGSSSWCSGENLYTRFCCSWNCAAKPTCTVTVVYGAC
Methylamine utilisation protein MauE	Streptomyces sp. 2112.3	MFKKLEAVGSALLERLVPRVDASACGTNCWNDCWQCAHSACKVNTCTGALTCLSGNC
ATP-grasp ligases	Streptomyces sp. NRRL F-6491	MARAARNLLAITASAALSFLLVQGTGAQEERAFLAGSGQGKVINDLGWG
ATP-grasp ligases	Streptomyces sp. GSSD-12	MSSDPSDAAEQGPVGGFITEPLVAAAATTGGCCGEPRSAPEPARSSCCGEPAAEEAPRSCCGEPAAAG
		MADDMIGSGCCETSGNEDVAEDGTECGCACACCD
		MSETSLGNMFWNAAQQPPAATAEEPKKASSCCGPKPEAKAPAEQAAAPEKASSCCGPKPAAAAEPEGTPAPKKSSCCG
Other	Streptomyces sp. WZ.A104	MQNVTEKDLFDGYTAYTSAEELGLHDGKEAAPAFSPTIPWAIRATIISARSSQQCAAALGSLAAKTVENKC
Other	Streptomyces sp. OspMP-M45	MTEAGLWEEGDAGRRRPLGVPPENWPVPGGRQGMDGQWSGQSSKTIDHPGGAT
Other	Streptomyces avermitilis MA-4680	MSSLDKPGRKKWSGPEKWQVILAASSLGVAVVALVGQFAQFL
Other	Streptomyces koyangensis VK-A60T	MGDLDEEVAAPGPGRWIRPSSTAGYGWTTSCRTSVFPPASPDSCQARETVTWCAWVP
Other	Streptomyces sp. ADI95-17	MNSLSEAGCWCHERLKSCPSECKFRVKDGGAVMKFLFLLKDKMTPEKSLKAYAWYHWY
		MCEVCRSSRNPGPWGGCCGDGARLGHGWPVSYYETLLCKSQPHEGLDLGASIGEGFEPTPGDLPAGGQSPHKE
Other	Streptomyces sp. WAC01280	MLKGGQLGRFSTNSMNDHREQLGIGPPCLLTFDNAARSSQPSQEAAPCARAES
Other	Streptomyces sp. AcE210	MAESPTPEAVAEQPTEVAQPHRLVLLGACGCGSGCGCGCQSGAPCQCGGCSG
Other	Streptomyces punisceus NRRL B-2895	MRTAAAYASGEPPPVAVVKSHGVAFENRVRYVSPVPSTTHAAASAPGSAEGSAPAATA
Other	Streptomyces lydicus ATCC 25470	MLWKSCARARCGISIPWNSFEFDHGGTGVVPCVPGVCEFPARDGKEEVT
		MNQGGGEQRGAEVSIRANVGSWLAVRKSPFEAGGSPVSRWEDLPRGVPCPYETGAHQD
