# Supplementary material for: Expansion of RiPP biosynthetic space through integration of pan-genomics and machine learning uncovers a novel class of lanthipeptides
Source: PLoS Biol. 2020 Dec 22;18(12):e3001026. doi: 10.1371/journal.pbio.3001026 (PMC7794033; doi:10.1371/journal.pbio.3001026)
Supplement: S3 Table — While proteins with this domain are known in RiPP biosynthesis for the decarboxylation of carboxyl-terminal cysteines, their presence is not restricted to RiPP BGCs. (XLSX) [file pbio.3001026.s020.xlsx]

## Sheet: Sheet1
MIBiG BGC ID	BGC class	RiPP class	Protein accession
BGC0000157	Polyketide		ABI94381.1
BGC0000158	Polyketide		ABV91288.1
BGC0000171	Polyketide		CCC21124.1
BGC0000203	Polyketide		ADI71473.1
BGC0000203	Polyketide		ADI71437.1
BGC0000373	NRP		EFG10345.1
BGC0000807	Saccharide		ADD45285.1
BGC0000889	Other		BAM73626.1
BGC0000932	Other		AFO93363.1
BGC0001115	NRP/Polyketide		CBK62752.1
BGC0001193	NRP		AJI44175.1
BGC0001362	Other		AFO93363.1
BGC0001592	Other		AVI10267.1
BGC0000508	RiPP	Lanthipeptide	CAA44255.1
BGC0000514	RiPP	Lanthipeptide	ABC94905.1
BGC0000527	RiPP	Lanthipeptide	CAB60260.1
BGC0000529	RiPP	Lanthipeptide	ADK32557.1
BGC0000530	RiPP	Lanthipeptide	EMC15126.1
BGC0000531	RiPP	Lanthipeptide	AAG48568.1
BGC0000533	RiPP	Lanthipeptide	AAD56146.1
BGC0001618	RiPP	Lanthipeptide	ARD24448.1
BGC0001669	RiPP	Lanthipeptide	AVH76813.1
BGC0000582	RiPP	Linaridin	ADR72965.1
BGC0000583	RiPP	Linaridin	YP_001827875.1
BGC0000625	RiPP	Thioamide-containing peptide	BAN83921.1
BGC0001802	RiPP	Thioamide-containing peptide	ATJ00796.1
BGC0001803	RiPP	Thioamide-containing peptide	BAN83921.1
BGC0001696	RiPP	Thioamide-containing peptide	BBC15202.1
