# Supplementary material for: Expansion of RiPP biosynthetic space through integration of pan-genomics and machine learning uncovers a novel class of lanthipeptides
Source: PLoS Biol. 2020 Dec 22;18(12):e3001026. doi: 10.1371/journal.pbio.3001026 (PMC7794033; doi:10.1371/journal.pbio.3001026)
Supplement: S4 Table — Homology was determined at a cutoff of 30% amino acid identity of the gene products. Within Streptomyces genomes, all homologs were found within the analyzed 1,295 genomes. It was then checked whether these homologs overlapped with an antiSMASH-detected lanthipeptide BGC or were within 15 genes of the sprPT/sprH3 gene pair. sprOR homologs were found within canonical lanthipeptide BGCs as well as associated with the spriPT/sprH3 gene pair, suggesting its association with lanthipeptide BGCs. For non-Streptomyces genomes, the sprPT/sprH3 gene pair was first detected, and homologs of the given queries were found within the 15 surrounding genes. Homologs of lanJA and sprF1 are often found associated with sprPT/sprH3 gene pair, suggesting they are involved in lanthipeptide biosynthesis. (XLSX) [file pbio.3001026.s021.xlsx]

## Sheet: Sheet1
Streptomyces genomes
Query	Overlap with lanthipeptide BGC	sprPT/sprH3 gene pair	Overlap with both	Overlap with neither
lanjA	0	0	0	5
sprOR	124	137	2	199
sprF1	0	124	2	16
sprF2	13	135	2	348
Non-Streptomyces gene clusters
Query	Overlap with lanthipeptide BGC	sprPT/sprH3 gene pair	Overlap with both	Overlap with neither
lanjA	0	40	0	0
sprOR	0	108	0	0
sprF1	0	111	0	0
sprF2	0	146	0	0
