# Supplementary material for: Expansion of RiPP biosynthetic space through integration of pan-genomics and machine learning uncovers a novel class of lanthipeptides
Source: PLoS Biol. 2020 Dec 22;18(12):e3001026. doi: 10.1371/journal.pbio.3001026 (PMC7794033; doi:10.1371/journal.pbio.3001026)
Supplement: S1 Data — (A) RiPP classes in positive training data of decRiPPter. (B) decRiPPter detects most RiPP precursors of known classes found by RODEO. RODEO results were extracted from previous studies [26,27,29–31]. (C) Comparison of BGCs mined by RODEO to decRiPPter detected. Note that not all genomes were analyzed by RODEO. Results from earlier RODEO genome mining [26,27,29–31] were only used if within the 1,295 Streptomyces genomes. (D) Comparison of antiSMASH-detected BGCs with decRiPPter-detected BGCs per RiPP class. (XLSX) [file pbio.3001026.s022.xlsx]

## Sheet: A) Training data RiPP classes
RiPP class	Amount of precursors
Bottromycin	3
Cyanobactin	14
Glycocin	1
head-to-tail cyclized peptide	10
Lanthipeptide	79
LAP	4
Hybrid	4
lasso peptide	13
Linaridin	2
Microcin	7
Microviridin	4
Proteusin	1
Sactipeptide	4
Thiopeptide	12
Unclassified	17

## Sheet: B) RODEO precursor comparison
RiPP Class	Number detected by RODEO	Scored ≥ 0.9 by decRiPPter
Lanthipeptide	453	329
Lasso peptide	5270	3738
Linaridin	2152	1127
Sactipeptide/ranthipeptide	1524	953
Thiopeptide	399	387
Total	9798	6534

## Sheet: C) RODEO BGC comparison
RiPP Class	RODEO BGCs in analyzed genomes	Overlapping with decRiPPter (no filter)	Overlapping with decRiPPter (mild filter)	Overlapping with decRiPPter (strict filter)
Lanthipeptide	1530	1447	421	102
Lasso peptide	397	175	112	14
Linaridin	97	85	33	4
Sactipeptide/	1	1	1	0
ranthipeptide
Thiopeptide	71	45	23	4

## Sheet: D) antiSMASH BGC comparison
RiPP Class	antiSMASH BGCs in analyzed genomes	Overlapping with decRiPPter (no filter)	Overlapping with decRiPPter (mild filter)	Overlapping with decRiPPter (strict filter)
Bacteriocin	2735	1402	184	41
Bottromycin	2	2	0	0
Cyanobactin	31	27	3	1
Lanthipeptide	2768	2570	850	175
Lasso peptide	878	742	315	59
Linaridin	229	199	82	5
Proteusin	2	2	2	0
Thiopeptide	612	584	264	57
RiPP hybrid	321	312	96	32
