# Supplementary material for: Expansion of RiPP biosynthetic space through integration of pan-genomics and machine learning uncovers a novel class of lanthipeptides
Source: PLoS Biol. 2020 Dec 22;18(12):e3001026. doi: 10.1371/journal.pbio.3001026 (PMC7794033; doi:10.1371/journal.pbio.3001026)
Supplement: S3 Data — (XLSX) [file pbio.3001026.s024.xlsx]

## Sheet: 3B
Protein abundance
Protein\Sample	WT 1	WT 2	WT3	Spr::AP 1	Spr::AP 2	Spr::AP 3	WT + pSET152 1	WT + pSET152 2	WT + pSET152 3	WT + pAK1 1	WT + pAK1 2	WT + pAK1 3	Average WT	Stdev WT	Average Spr::Ap	Stdev Spr::Ap	Average WT + pSET152	Stdev WT + pSET152	Average WT + pAK1	Stdev WT + pAK1
SprR		1141								70147.3	65634	55920	1141	0	0	0	0	0	63900.4	0
SprH1										15623	19713	10149	0	0	0	0	0	0	15161.7	0
SprH2													0	0	0	0	0	0	0	0
SprP													0	0	0	0	0	0	0	0
SprF1													0	0	0	0	0	0	0	0
SprF2													0	0	0	0	0	0	0	0
SprOR													0	0	0	0	0	0	0	0
SprT1													0	0	0	0	0	0	0	0
SprT2										7280	6322	3931	0	0	0	0	0	0	5844.33	0
SprT3		2602								19414	16776.7	9279.67	2602	0	0	0	0	0	15156.8	0
SprMe										10133.7	8294.33	6670.33	0	0	0	0	0	0	8366.11	0
SprH3	2271	4371	5402		4184	7143	7819	6139	7597	4784.5	2792.5	5030.5	4014.67	0	5663.5	0	7185	0	4202.5	0
SprPT										3557.33	2687.67	2320.67	0	0	0	0	0	0	2855.22	0
Numbers refer to replicates

## Sheet: 3C
WT 1		WT 2		WT 3		spr::Ap 1		spr::Ap 2		spr::Ap 3		WT + pSET152 1		WT +pSET152 2		WT + pSET152 3		WT + pAK1 1		WT + pAK1 2		WT + pAK1 3
Retention time	Ion abundance	Retention time	Ion abundance	Retention time	Ion abundance	Retention time	Ion abundance	Retention time	Ion abundance	Retention time	Ion abundance	Retention time	Ion abundance	Retention time	Ion abundance	Retention time	Ion abundance	Retention time	Ion abundance	Retention time	Ion abundance	Retention time	Ion abundance
0	325	0	609	0	1047	0	891	0	949	0	883	0	1087	0	759	0	635	0	766	0	899	0	770
0.000866667	972	0.000866667	847	0.000883333	734	0.000866667	1034	0.000866667	1079	0.000883333	960	0.000883333	837	0.000866667	834	0.000866667	854	0.000866667	914	0.000866667	907	0.000883333	842
0.00175	871	0.00175	866	0.00178333	1130	0.00175	978	0.00175	314	0.00176667	678	0.00175	783	0.00175	832	0.00175	913	0.00175	768	0.00175	1027	0.00176667	988
0.00263333	1020	0.00263333	1071	0.00266667	821	0.00263333	1077	0.00263333	1066	0.00265	564	0.00263333	540	0.00263333	820	0.00263333	759	0.00265	926	0.00263333	872	0.00265	1075
0.00353333	661	0.00351667	826	0.00355	1052	0.00351667	915	0.00351667	808	0.00353333	605	0.00351667	579	0.00351667	574	0.00351667	876	0.00351667	1026	0.00351667	815	0.00353333	517
0.0044	705	0.0044	850	0.00443333	915	0.0044	554	0.0044	850	0.00441667	667	0.0044	1024	0.0044	1100	0.0044	1057	0.0044	717	0.0044	867	0.00441667	895
0.00528333	678	0.00528333	1243	0.00531667	940	0.00528333	751	0.00528333	961	0.0053	465	0.00528333	696	0.00528333	1057	0.00528333	965	0.00528333	913	0.00528333	887	0.0053	995
0.00616667	805	0.00616667	982	0.0062	764	0.00616667	1086	0.00616667	849	0.00618333	902	0.00616667	958	0.00616667	1052	0.00618333	638	0.00616667	1042	0.00616667	926	0.00618333	808
0.00705	902	0.00705	1073	0.00708333	751	0.00705	877	0.00705	866	0.00706667	1055	0.00705	924	0.00705	825	0.00705	861	0.00705	727	0.00705	839	0.00706667	954
0.00795	568	0.00793333	784	0.00796667	904	0.00793333	872	0.00793333	1323	0.00795	415	0.00793333	941	0.00793333	708	0.00795	627	0.00795	923	0.00793333	648	0.00795	868
0.00881667	941	0.00881667	859	0.00885	963	0.00881667	711	0.00881667	643	0.00883333	827	0.00881667	862	0.00881667	993	0.00881667	836	0.00881667	851	0.00883333	957	0.00883333	502
0.0097	867	0.0097	810	0.00973333	1039	0.0097	703	0.00971667	940	0.00971667	1000	0.0097	551	0.0097	688	0.00971667	1046	0.0097	911	0.0097	683	0.00971667	892
0.0106	896	0.0105833	688	0.0106167	889	0.0105833	922	0.0105833	370	0.0106	505	0.0105833	951	0.0105833	1087	0.0106	583	0.0106	852	0.0105833	765	0.0106	965
0.0114833	1058	0.0114833	950	0.0115	698	0.0114667	1003	0.0114833	840	0.0114833	789	0.0114833	811	0.0114667	848	0.0114833	963	0.0114833	953	0.0114667	530	0.0114833	768
0.0123667	908	0.01235	941	0.0123833	972	0.01235	801	0.0123667	850	0.0123667	676	0.01235	485	0.01235	915	0.0123667	546	0.0123667	899	0.01235	1037	0.0123667	782
0.01325	789	0.0132333	695	0.0132667	949	0.0132333	1067	0.01325	1018	0.01325	898	0.0132333	930	0.0132333	949	0.01325	466	0.01325	750	0.0132333	1179	0.01325	862
0.0141333	768	0.0141167	1027	0.01415	641	0.0141333	700	0.0141333	968	0.0141333	649	0.0141167	893	0.0141167	455	0.0141333	998	0.0141333	590	0.0141167	811	0.0141333	686
0.0150167	903	0.015	899	0.0150333	780	0.015	1068	0.0150167	308	0.0150167	1001	0.015	774	0.015	999	0.0150167	805	0.0150167	910	0.0150167	732	0.0150167	1140
0.0159	627	0.0158833	823	0.0159167	889	0.0158833	712	0.0159	760	0.0159	876	0.0159	648	0.0158833	917	0.0159	1046	0.0159	660	0.0158833	977	0.0159	1070
0.0167833	545	0.0167667	1139	0.0168	690	0.0167667	1002	0.0167833	755	0.0167833	1023	0.0167667	1091	0.0167667	903	0.0167833	309	0.0167833	758	0.0167833	864	0.0167833	902
0.0176667	915	0.01765	409	0.0176833	597	0.01765	740	0.0176667	1002	0.0176667	974	0.01765	1149	0.01765	648	0.0176833	965	0.0176667	758	0.01765	705	0.0176667	736
0.01855	718	0.0185333	1037	0.0185667	945	0.0185333	762	0.01855	1016	0.01855	654	0.0185333	691	0.0185333	820	0.0185667	698	0.01855	839	0.0185333	833	0.01855	973
0.0194333	917	0.0194167	553	0.01945	879	0.0194167	578	0.0194333	1054	0.0194333	814	0.0194167	643	0.0194167	1084	0.01945	898	0.0194333	742	0.0194333	824	0.0194333	586
0.0203167	774	0.0203	438	0.0203333	1155	0.0203	925	0.0203167	1066	0.0203167	888	0.0203167	868	0.0203167	1012	0.0203333	584	0.0203167	773	0.0203167	822	0.0203167	975
0.0212	850	0.0211833	530	0.0212167	1017	0.0211833	490	0.0212	873	0.0212	759	0.0212	889	0.0212	880	0.0212167	642	0.0212	1037	0.0212	759	0.0212	800
0.0220833	822	0.0220667	883	0.0221	899	0.0220667	467	0.0220833	836	0.0220833	890	0.0220833	1047	0.0220833	763	0.0221	622	0.0220833	846	0.0220833	954	0.0220833	780
0.0229667	1004	0.02295	414	0.0229833	1063	0.02295	602	0.0229667	870	0.0229667	678	0.0229667	588	0.0229667	352	0.0229833	1077	0.0229667	1001	0.0229667	1048	0.0229667	882
0.02385	549	0.02385	897	0.0238667	940	0.0238333	1033	0.02385	529	0.02385	1050	0.02385	1172	0.02385	810	0.0238667	1063	0.02385	867	0.02385	890	0.02385	823
0.0247333	863	0.0247167	577	0.02475	800	0.0247167	596	0.0247333	616	0.02475	621	0.0247333	1102	0.0247333	721	0.02475	702	0.0247333	904	0.0247333	611	0.0247333	864
0.0256333	1022	0.0256	610	0.0256333	535	0.0256	995	0.0256167	940	0.0256167	660	0.02565	823	0.0256167	549	0.0256333	427	0.0256167	871	0.0256167	925	0.0256167	1026
0.0265167	1133	0.0264833	778	0.0265167	860	0.0264833	1088	0.0265	892	0.0265	884	0.0265333	928	0.0265	977	0.0265167	621	0.0265	932	0.0265	915	0.0265	1088
0.0274	908	0.0273833	748	0.0274	883	0.0273667	837	0.0273833	1065	0.0273833	989	0.0274167	460	0.0273833	836	0.0274	589	0.0273833	777	0.0273833	871	0.0273833	767
0.0282833	793	0.0282667	1066	0.0282833	659	0.02825	1280	0.0282667	900	0.0282667	886	0.0283	1037	0.0282667	671	0.0282833	503	0.0282667	1042	0.0282667	629	0.0282667	1023
0.0291667	1113	0.02915	551	0.0291667	1047	0.02915	721	0.02915	737	0.0291667	615	0.0291833	702	0.02915	882	0.0291667	1037	0.02915	1060	0.02915	966	0.02915	983
0.03005	897	0.0300333	1061	0.03005	789	0.0300333	841	0.0300333	1018	0.0300333	1138	0.0300667	798	0.0300333	990	0.03005	928	0.0300333	668	0.0300333	601	0.0300333	815
0.0309333	935	0.0309167	1062	0.0309333	549	0.0309167	812	0.0309167	848	0.0309167	933	0.03095	991	0.0309167	962	0.0309333	690	0.0309167	783	0.0309167	1011	0.0309167	804
0.0318167	849	0.0318	971	0.0318167	1155	0.0318	900	0.0318	820	0.0318	792	0.0318333	875	0.0318	1053	0.0318167	520	0.0318	789	0.0318	1011	0.0318	263
0.0327	909	0.0326833	680	0.0327	896	0.0326833	720	0.0326833	720	0.0327	1039	0.0327167	980	0.0326833	653	0.0327	875	0.0326833	1048	0.0326833	643	0.0326833	1041
0.0335833	758	0.0335667	921	0.0335833	801	0.0335667	649	0.0335667	1053	0.0335833	389	0.0336	646	0.0335667	1017	0.0335833	471	0.0335667	1247	0.0335667	930	0.0335667	822
0.0344667	992	0.03445	654	0.0344667	1077	0.03445	684	0.03445	705	0.0344667	791	0.0344833	966	0.03445	907	0.0344667	933	0.03445	617	0.03445	775	0.03445	740
0.03535	1204	0.0353333	860	0.03535	847	0.0353333	734	0.0353333	936	0.03535	917	0.0353667	918	0.0353333	870	0.03535	846	0.0353333	934	0.0353333	767	0.0353333	503
0.0362333	573	0.0362167	817	0.0362333	713	0.0362167	839	0.0362167	825	0.0362333	1005	0.03625	746	0.0362167	988	0.0362333	1009	0.0362167	1041	0.0362167	748	0.0362167	917
0.0371167	1051	0.0371	1107	0.0371167	584	0.0371	907	0.0371	926	0.0371167	929	0.0371333	991	0.0371	842	0.0371167	1084	0.0371	918	0.0371	1059	0.0371	748
0.038	874	0.0379833	640	0.038	829	0.0379833	929	0.0379833	990	0.038	835	0.0380167	812	0.0379833	998	0.038	1070	0.0379833	841	0.0379833	388	0.038	921
0.0388833	823	0.0388667	946	0.0388833	870	0.0388667	497	0.0388667	1108	0.0388833	942	0.0389	778	0.0388667	597	0.0388833	827	0.0388667	860	0.0388667	760	0.0388833	371
0.0397667	1152	0.03975	507	0.0397667	987	0.03975	795	0.03975	933	0.0397667	1042	0.0397833	774	0.03975	865	0.0397667	690	0.03975	901	0.03975	917	0.0397667	846
0.04065	996	0.0406333	935	0.04065	907	0.0406333	1027	0.0406333	451	0.04065	873	0.0406667	707	0.0406333	837	0.04065	737	0.0406333	451	0.0406333	816	0.04065	1203
0.0415333	935	0.0415167	802	0.0415333	540	0.0415167	622	0.0415167	834	0.0415333	832	0.04155	880	0.0415167	1016	0.0415333	914	0.0415167	577	0.0415167	722	0.0415333	662
0.0424167	952	0.0424	965	0.0424167	958	0.0424	543	0.0424	803	0.0424167	853	0.0424333	814	0.0424	966	0.0424167	928	0.0424	686	0.0424	843	0.0424167	824
0.0433	774	0.0432833	1016	0.0433	937	0.0432833	690	0.0432833	1072	0.0433	523	0.0433167	958	0.0432833	427	0.0433	1021	0.0432833	936	0.0432833	959	0.0433	972
0.0441833	995	0.0441667	854	0.0441833	805	0.0441667	1015	0.0441667	752	0.0441833	754	0.0442	886	0.0441667	937	0.0441833	824	0.0441667	737	0.0441667	664	0.0441833	1075
0.0450667	740	0.04505	905	0.0450667	904	0.04505	947	0.04505	663	0.0450667	1091	0.0450833	882	0.04505	771	0.0450667	855	0.04505	975	0.04505	1014	0.0450667	1375
0.04595	471	0.0459333	878	0.04595	975	0.0459333	811	0.0459333	605	0.04595	952	0.0459667	903	0.0459333	752	0.04595	663	0.0459333	896	0.0459333	941	0.04595	1070
0.0468333	1012	0.0468167	995	0.0468333	1032	0.0468167	760	0.0468167	1010	0.0468333	1022	0.04685	738	0.0468167	782	0.0468333	1141	0.0468167	782	0.0468333	863	0.0468333	841
0.0477167	533	0.0477	1082	0.0477167	891	0.0477	747	0.0477	372	0.0477167	774	0.0477333	1054	0.0477	1063	0.0477333	762	0.0477	876	0.0477	888	0.0477167	409
0.0486	679	0.0485833	810	0.0486	570	0.0485833	432	0.0485833	861	0.0486	780	0.0486167	818	0.0485833	837	0.0486	867	0.0485833	964	0.0485833	568	0.0486	792
0.0495	984	0.0494667	967	0.0494833	1057	0.0494667	960	0.0494667	559	0.0494833	882	0.0495	868	0.0494667	741	0.0494833	1138	0.0494667	892	0.0494667	477	0.0494833	682
0.0503833	388	0.05035	766	0.0503667	678	0.05035	873	0.05035	1193	0.0503667	822	0.0503833	1004	0.05035	457	0.0503833	574	0.05035	695	0.0503667	1173	0.0503667	714
0.05125	652	0.0512333	571	0.05125	648	0.0512333	584	0.0512333	892	0.05125	1028	0.0512667	1163	0.0512333	845	0.0512667	833	0.0512333	982	0.0512333	727	0.05125	784
0.05215	953	0.0521167	754	0.0521333	1013	0.0521167	666	0.0521167	847	0.0521333	738	0.05215	1005	0.0521167	960	0.05215	821	0.0521167	867	0.0521167	977	0.0521333	925
0.0530333	875	0.053	552	0.0530167	627	0.053	749	0.053	925	0.0530167	1079	0.0530333	822	0.053	1013	0.0530333	935	0.0530167	948	0.053	974	0.0530167	936
0.0539167	583	0.0538833	842	0.0539	949	0.0538833	890	0.0538833	866	0.0539	949	0.0539167	923	0.0538833	640	0.0539167	814	0.0539	747	0.0538833	440	0.0539	852
0.0548	748	0.0547667	738	0.0547833	713	0.0547667	840	0.0547833	667	0.0548	1105	0.0548	1048	0.0547667	900	0.0548	803	0.0547833	1033	0.0547833	638	0.0547833	908
0.0556833	1128	0.05565	760	0.0556667	925	0.05565	514	0.0556667	937	0.0556833	721	0.0556833	698	0.05565	1317	0.0556833	927	0.0556667	1018	0.05565	754	0.0556667	937
0.0565667	1024	0.0565333	958	0.05655	948	0.0565333	1003	0.05655	802	0.0565667	773	0.0565667	773	0.0565333	1057	0.0565667	368	0.05655	901	0.0565333	1075	0.05655	1024
0.05745	974	0.0574167	710	0.0574333	686	0.0574167	1079	0.0574333	750	0.05745	550	0.05745	654	0.0574333	976	0.05745	905	0.0574333	964	0.0574333	993	0.0574333	764
0.0583333	912	0.0583	960	0.0583167	937	0.0583	878	0.0583167	582	0.0583333	1038	0.0583333	932	0.0583	889	0.0583333	1035	0.0583167	1105	0.0583	896	0.0583167	1045
0.0592167	842	0.0591833	797	0.0592167	880	0.0591833	930	0.0592	1013	0.0592167	1059	0.0592167	521	0.0591833	820	0.0592167	1030	0.0592	623	0.0591833	599	0.0592	1003
0.0601167	727	0.0600667	832	0.0601	1222	0.0600667	988	0.0600833	661	0.0601	745	0.0601	1046	0.0600667	1214	0.0601167	663	0.0600833	505	0.0600833	816	0.0600833	1104
0.0609833	629	0.06095	875	0.0609833	593	0.06095	886	0.0609667	873	0.0609833	857	0.0609833	1005	0.06095	880	0.061	964	0.0609667	328	0.0609667	805	0.0609667	1030
0.0618667	477	0.0618333	623	0.0618667	1159	0.0618333	809	0.06185	749	0.0618667	1082	0.0618667	576	0.0618333	918	0.0618833	922	0.06185	841	0.06185	853	0.06185	1288
0.06275	939	0.0627167	891	0.06275	995	0.0627167	739	0.0627333	820	0.06275	825	0.06275	817	0.0627167	976	0.0627667	647	0.0627333	1000	0.0627333	952	0.0627333	895
0.0636333	573	0.0636	1023	0.0636333	1040	0.0636	846	0.0636167	877	0.0636333	195	0.0636333	578	0.0636	563	0.06365	1037	0.0636167	827	0.0636167	595	0.0636167	879
0.0645167	597	0.0644833	584	0.0645167	730	0.0644833	823	0.0645	982	0.0645167	748	0.0645333	533	0.0645	934	0.0645333	1012	0.0645	1308	0.0645	1102	0.0645	929
0.0654	607	0.0653833	862	0.0654	1007	0.0653667	1129	0.0653833	874	0.0654	961	0.0654167	654	0.0653833	513	0.0654167	850	0.0653833	565	0.0653833	893	0.0653833	986
0.0663	1070	0.0662667	971	0.0662833	874	0.06625	785	0.0662667	990	0.0662833	970	0.0663	880	0.0662667	883	0.0663	858	0.0662667	891	0.0662667	921	0.0662667	977
0.0671667	691	0.06715	495	0.0671667	918	0.0671333	732	0.06715	833	0.0671667	510	0.0671833	1162	0.06715	839	0.0671833	882	0.06715	992	0.06715	937	0.06715	929
0.06805	960	0.0680333	1034	0.06805	1063	0.0680333	773	0.0680333	580	0.06805	917	0.0680667	905	0.0680333	585	0.0680667	925	0.0680333	872	0.0680333	683	0.0680333	1029
0.0689333	691	0.0689167	453	0.0689333	901	0.0689	901	0.0689167	866	0.0689333	822	0.06895	914	0.0689167	559	0.06895	897	0.0689167	810	0.0689167	963	0.0689167	970
0.0698167	1228	0.0698	779	0.0698167	665	0.0697833	511	0.0698	738	0.0698167	855	0.0698333	728	0.0698	1032	0.0698333	965	0.0698	560	0.0698	459	0.0698	641
0.0707	949	0.0706833	725	0.0707	1046	0.0706667	583	0.0706833	1027	0.0707	737	0.0707167	911	0.0706833	882	0.0707167	788	0.0706833	951	0.0706833	624	0.0706833	608
0.0715833	1080	0.0715667	552	0.0715833	854	0.0715667	927	0.0715667	823	0.0715833	955	0.0716	643	0.0715667	1046	0.0716	1095	0.0715667	629	0.0715667	585	0.0715667	824
0.0724667	915	0.07245	602	0.0724667	868	0.07245	466	0.07245	941	0.0724667	591	0.0724833	945	0.07245	767	0.0724833	892	0.07245	1075	0.07245	1245	0.07245	787
0.0733667	1020	0.0733333	805	0.07335	926	0.0733333	698	0.0733333	535	0.07335	854	0.0733667	687	0.0733333	873	0.0733667	954	0.0733333	457	0.0733333	928	0.0733333	486
0.07425	965	0.0742167	966	0.0742333	938	0.0742167	847	0.0742167	937	0.0742333	977	0.07425	898	0.0742167	934	0.07425	925	0.0742167	1036	0.0742167	941	0.0742167	743
0.0751333	640	0.0751	998	0.0751167	991	0.0751167	1166	0.0751	693	0.0751167	938	0.0751333	915	0.0751	1004	0.0751333	889	0.0751	679	0.0751	838	0.0751	1010
0.0760167	824	0.0759833	736	0.076	466	0.076	668	0.0759833	1045	0.076	898	0.0760167	803	0.0759833	801	0.0760167	900	0.0759833	863	0.0759833	590	0.0759833	1016
0.0769	1075	0.0768667	910	0.0768833	854	0.0768833	1123	0.0768667	915	0.0768833	927	0.0769	870	0.0768667	646	0.0769	917	0.0768667	480	0.0768667	952	0.0768667	793
0.0777833	576	0.07775	512	0.0777667	489	0.0777667	968	0.07775	828	0.0777667	937	0.0777833	1040	0.07775	975	0.0777833	710	0.07775	985	0.07775	766	0.07775	839
0.0786667	950	0.0786333	882	0.07865	1102	0.07865	942	0.0786333	926	0.07865	845	0.0786667	520	0.0786333	901	0.0786667	412	0.0786333	930	0.0786333	987	0.0786333	654
0.07955	587	0.0795167	816	0.0795333	885	0.0795333	885	0.0795167	971	0.0795333	729	0.07955	667	0.0795167	758	0.07955	902	0.0795167	872	0.0795167	1028	0.0795167	909
0.0804333	413	0.0804167	953	0.0804167	946	0.0804167	799	0.0804	820	0.0804167	354	0.0804333	973	0.0804	993	0.0804333	918	0.0804	472	0.0804	765	0.0804	930
0.0813167	1008	0.0813	908	0.0813	622	0.0813	1083	0.0812833	842	0.0813	896	0.0813167	1028	0.0812833	895	0.0813167	629	0.0812833	898	0.0812833	898	0.0812833	1002
0.0822	416	0.0821833	817	0.0821833	659	0.0821833	684	0.0821667	913	0.0821833	671	0.0822	789	0.0821667	598	0.0822	791	0.0821667	645	0.0821667	582	0.0821667	809
0.0830833	721	0.0830667	986	0.0830667	1003	0.0830667	990	0.08305	1076	0.0830667	727	0.0830833	867	0.08305	912	0.0830833	804	0.08305	1038	0.08305	518	0.08305	868
0.0839667	887	0.08395	418	0.08395	838	0.08395	946	0.0839333	1043	0.08395	861	0.0839667	886	0.0839333	889	0.0839667	920	0.0839333	804	0.0839333	1090	0.0839333	960
0.08485	1058	0.0848333	1039	0.0848333	914	0.0848333	777	0.0848167	884	0.0848333	442	0.08485	1077	0.0848167	885	0.08485	770	0.0848167	1040	0.0848167	853	0.0848167	997
0.0857333	446	0.0857167	987	0.0857167	884	0.0857167	760	0.0857	1189	0.0857167	950	0.0857333	937	0.0857	739	0.0857333	558	0.0857	1085	0.0857	1073	0.0857167	908
0.0866167	980	0.0866	1017	0.0866	989	0.0866	873	0.0865833	913	0.0866	883	0.0866167	915	0.0865833	982	0.0866167	904	0.0865833	949	0.0865833	775	0.0866	1041
0.0875	1035	0.0874833	910	0.0874833	1112	0.0874833	988	0.0874667	809	0.0875	1022	0.0875	1039	0.0874667	850	0.0875167	951	0.0874667	853	0.0874667	942	0.0874833	946
0.0883833	963	0.0883667	852	0.0883667	897	0.0883667	585	0.08835	992	0.0883833	1002	0.0883833	537	0.08835	724	0.0883833	685	0.08835	458	0.08835	803	0.0883667	1100
0.0892667	763	0.08925	1059	0.08925	1191	0.08925	485	0.0892333	637	0.0892667	877	0.0892667	763	0.0892333	962	0.0892667	985	0.0892333	889	0.0892333	807	0.08925	961
0.09015	1141	0.0901333	683	0.0901333	903	0.0901333	724	0.0901167	993	0.09015	963	0.09015	625	0.0901167	982	0.09015	1020	0.0901167	522	0.0901167	870	0.0901333	964
0.0910333	846	0.0910167	1020	0.0910167	625	0.0910167	638	0.091	858	0.0910333	993	0.0910333	882	0.091	962	0.0910333	1146	0.091	998	0.091	445	0.0910167	1110
0.0919167	904	0.0919	662	0.0919	549	0.0919	884	0.0918833	1058	0.0919167	1021	0.0919167	371	0.0918833	500	0.0919333	798	0.0918833	905	0.0918833	939	0.0919	884
0.0928	879	0.0927833	520	0.0927833	843	0.0927833	657	0.0927667	948	0.0928	979	0.0928	714	0.0927667	711	0.0928167	928	0.0927667	760	0.0927667	443	0.0927833	623
0.0936833	772	0.0936833	890	0.0936667	639	0.0936667	1047	0.09365	988	0.0936833	950	0.0936833	867	0.09365	900	0.0937	916	0.09365	884	0.09365	749	0.0936667	907
0.0945667	626	0.09455	1058	0.09455	941	0.09455	449	0.0945333	952	0.0945667	929	0.0945667	682	0.0945333	921	0.0945833	1005	0.0945333	767	0.0945333	882	0.09455	989
0.09545	1053	0.0954333	862	0.0954333	865	0.0954333	840	0.0954167	798	0.09545	838	0.09545	923	0.0954167	1061	0.0954667	440	0.0954333	862	0.0954167	598	0.0954333	958
0.0963333	937	0.0963333	959	0.0963167	1023	0.0963167	807	0.0963	1023	0.0963333	673	0.0963333	866	0.0963	435	0.09635	848	0.0963167	653	0.0963	622	0.0963167	986
0.0972167	721	0.0972167	912	0.0972	732	0.0972	945	0.0971833	809	0.0972167	629	0.0972167	823	0.0971833	1129	0.0972333	579	0.0972	916	0.0971833	573	0.0972	824
0.0981	774	0.0981	893	0.0980833	480	0.0980833	558	0.0980667	1022	0.0981	815	0.0981	845	0.0980667	723	0.0981167	1041	0.0980833	882	0.0980667	848	0.0980833	904
0.0989833	982	0.0989833	885	0.0989667	972	0.0989833	1066	0.0989667	901	0.0989833	534	0.0989833	864	0.09895	723	0.099	998	0.0989667	1088	0.09895	999	0.0989667	896
0.0998667	546	0.0998667	937	0.09985	626	0.09985	489	0.09985	883	0.0998667	1035	0.0998667	968	0.0998333	997	0.0998833	1155	0.09985	1062	0.0998333	1010	0.09985	826
0.10075	711	0.10075	928	0.10075	674	0.100733	710	0.100733	521	0.10075	845	0.10075	935	0.100717	1027	0.100767	951	0.100733	964	0.100733	947	0.100733	964
0.101633	910	0.101633	891	0.101617	584	0.101617	267	0.101617	912	0.101633	583	0.101633	1001	0.1016	1041	0.10165	983	0.101617	1063	0.1016	625	0.101617	791
0.102517	948	0.102517	817	0.1025	1003	0.1025	678	0.1025	1021	0.102517	951	0.102517	586	0.102483	1059	0.102533	651	0.1025	958	0.102483	1034	0.1025	928
0.1034	777	0.1034	866	0.103383	815	0.103383	1037	0.103383	933	0.1034	774	0.103417	878	0.103383	650	0.103417	711	0.103383	948	0.103383	1009	0.103383	755
0.104283	429	0.104283	793	0.104267	920	0.104267	946	0.104267	913	0.104283	880	0.104283	933	0.10425	1090	0.1043	678	0.104267	796	0.104267	972	0.104267	709
0.105167	755	0.105167	733	0.10515	814	0.10515	978	0.10515	862	0.105167	726	0.105167	926	0.105133	785	0.105183	888	0.10515	820	0.10515	876	0.10515	907
0.10605	878	0.10605	802	0.106033	952	0.106033	1002	0.106033	902	0.106067	1076	0.106067	518	0.106017	814	0.106067	592	0.106033	546	0.106033	963	0.106033	954
0.106933	877	0.106933	863	0.106917	689	0.106917	771	0.106917	899	0.10695	699	0.10695	942	0.106917	993	0.10695	424	0.106917	699	0.106917	851	0.106917	804
0.107817	879	0.107817	909	0.1078	874	0.1078	973	0.1078	1041	0.107833	751	0.107817	653	0.107783	879	0.107833	572	0.1078	725	0.1078	964	0.1078	529
0.1087	805	0.1087	1052	0.108683	872	0.108683	796	0.108683	954	0.108717	997	0.1087	835	0.108667	907	0.108717	653	0.108683	761	0.108683	966	0.108683	942
0.109583	984	0.109583	984	0.109567	1064	0.109567	865	0.109567	867	0.1096	922	0.1096	512	0.109567	928	0.1096	864	0.109567	911	0.109567	899	0.109567	643
0.110467	945	0.110467	925	0.11045	1030	0.11045	474	0.11045	1026	0.110483	991	0.110483	902	0.11045	862	0.110483	1018	0.11045	717	0.11045	979	0.11045	896
0.11135	262	0.11135	662	0.111333	1035	0.11135	814	0.111333	514	0.111367	1004	0.111367	980	0.111333	467	0.111367	1032	0.111333	571	0.111333	879	0.111333	1054
0.112233	943	0.112233	1111	0.112217	1014	0.112233	660	0.112217	1011	0.11225	938	0.11225	893	0.112217	865	0.11225	722	0.112217	890	0.112217	671	0.112217	738
0.113117	629	0.113117	973	0.1131	732	0.113117	866	0.1131	864	0.113133	840	0.113133	1101	0.1131	855	0.113133	845	0.1131	671	0.1131	751	0.1131	1011
0.114	1063	0.114	979	0.113983	851	0.114	859	0.113983	686	0.114017	987	0.114017	893	0.113983	932	0.114017	700	0.113983	745	0.113983	886	0.113983	965
0.114883	865	0.114883	986	0.114867	592	0.114883	965	0.114867	1027	0.1149	895	0.1149	678	0.114867	909	0.1149	323	0.114867	491	0.114867	996	0.114867	1122
0.115767	650	0.115767	1079	0.115767	999	0.115767	903	0.11575	513	0.115783	978	0.115783	890	0.11575	783	0.115783	892	0.11575	587	0.11575	814	0.11575	1029
0.11665	1159	0.11665	660	0.116633	811	0.11665	860	0.116633	745	0.116667	963	0.116667	908	0.116633	891	0.116667	537	0.116633	823	0.116633	629	0.11665	650
0.117533	668	0.117533	959	0.117517	915	0.117533	666	0.117517	665	0.117567	803	0.11755	824	0.117517	991	0.11755	997	0.117517	774	0.117517	488	0.117533	518
0.118417	925	0.118433	934	0.1184	884	0.118417	841	0.1184	989	0.11845	522	0.118433	913	0.1184	855	0.118433	468	0.1184	924	0.1184	935	0.118417	836
0.1193	864	0.119317	696	0.119283	753	0.1193	710	0.119283	661	0.119333	1004	0.119317	920	0.119283	879	0.119317	1026	0.119283	909	0.119283	983	0.1193	610
0.120183	689	0.1202	1034	0.120183	966	0.120183	424	0.120167	809	0.120217	909	0.1202	689	0.120167	1059	0.1202	653	0.120167	954	0.120167	841	0.120183	870
0.121067	745	0.121083	730	0.121067	885	0.121067	578	0.12105	934	0.1211	877	0.121083	768	0.12105	1045	0.121083	949	0.12105	848	0.12105	901	0.121067	714
0.12195	1077	0.121967	1126	0.12195	1013	0.12195	990	0.121933	866	0.121983	1076	0.121967	827	0.121933	1083	0.121983	848	0.121933	947	0.121933	651	0.12195	713
0.122833	740	0.12285	952	0.122833	570	0.122833	1003	0.122817	1013	0.122867	803	0.12285	815	0.122817	1067	0.122867	482	0.122817	1079	0.122817	418	0.122833	905
0.123717	977	0.123733	871	0.123717	892	0.123717	965	0.1237	964	0.12375	926	0.123733	1098	0.1237	907	0.12375	799	0.1237	574	0.1237	866	0.123717	922
0.124617	658	0.124617	1067	0.1246	802	0.1246	642	0.124583	775	0.124633	947	0.124617	783	0.124583	483	0.124633	917	0.124583	976	0.124583	625	0.1246	698
0.1255	972	0.1255	780	0.1255	834	0.125483	596	0.125467	1102	0.125517	852	0.1255	929	0.125467	1210	0.125517	964	0.125467	918	0.125467	877	0.125483	995
0.126383	857	0.126383	663	0.126367	523	0.126367	936	0.12635	584	0.1264	786	0.126383	966	0.12635	792	0.1264	940	0.12635	572	0.12635	797	0.126367	1016
0.127267	957	0.127267	965	0.127267	618	0.12725	868	0.127233	547	0.127283	827	0.127267	1052	0.127233	886	0.127283	798	0.127233	1020	0.127233	953	0.12725	908
0.12815	717	0.12815	847	0.12815	926	0.128133	950	0.128117	885	0.128167	589	0.12815	1034	0.128117	959	0.128167	684	0.128117	984	0.128117	900	0.128133	452
0.129033	759	0.129033	904	0.129033	904	0.129017	1050	0.129	973	0.12905	423	0.129033	1151	0.129	1123	0.12905	770	0.129	843	0.129	578	0.129017	1040
0.129917	860	0.129917	601	0.129917	846	0.1299	801	0.129883	755	0.129933	810	0.129917	842	0.129883	917	0.129933	1005	0.129883	885	0.129883	999	0.1299	921
0.1308	921	0.1308	995	0.1308	1060	0.130783	441	0.130767	422	0.130817	990	0.1308	993	0.130767	1024	0.130817	500	0.130767	1084	0.130767	942	0.130783	685
0.131683	932	0.131683	995	0.131683	810	0.131667	975	0.13165	946	0.1317	1030	0.131683	918	0.13165	827	0.1317	779	0.13165	702	0.13165	457	0.131667	473
0.132567	917	0.132567	712	0.132567	737	0.13255	1355	0.132533	923	0.132583	965	0.132567	862	0.132533	582	0.132583	789	0.132533	843	0.13255	800	0.13255	734
0.13345	993	0.13345	646	0.13345	987	0.133433	475	0.133417	801	0.133467	1024	0.13345	982	0.133417	908	0.133467	679	0.133417	630	0.133417	841	0.133433	954
0.134333	1022	0.134333	1088	0.134333	438	0.134317	591	0.1343	827	0.13435	710	0.134333	909	0.134317	766	0.13435	930	0.1343	579	0.1343	698	0.134317	717
0.135217	967	0.135217	1162	0.135217	961	0.1352	1035	0.1352	934	0.135233	1109	0.135217	902	0.135183	1120	0.135233	871	0.135183	929	0.135183	865	0.1352	449
0.1361	1117	0.1361	943	0.1361	922	0.136083	841	0.136067	672	0.136117	628	0.1361	868	0.136067	757	0.136117	845	0.136067	971	0.136067	899	0.136083	632
0.136983	979	0.136983	941	0.136983	1232	0.136967	698	0.13695	628	0.137	910	0.136983	877	0.136967	560	0.137	1080	0.13695	773	0.13695	807	0.136967	1082
0.137867	801	0.137867	593	0.137867	822	0.13785	741	0.13785	1046	0.137883	988	0.137867	900	0.137833	904	0.137883	904	0.137833	1061	0.137833	574	0.13785	1009
0.13875	689	0.13875	799	0.13875	711	0.138733	870	0.138733	1009	0.138767	814	0.13875	686	0.138717	936	0.138767	1049	0.138717	875	0.138717	809	0.138733	929
0.139633	733	0.139633	675	0.139633	672	0.139617	522	0.139617	561	0.13965	1117	0.13965	933	0.1396	740	0.13965	927	0.1396	679	0.1396	997	0.139617	795
0.140517	873	0.140517	1084	0.140517	855	0.1405	914	0.1405	757	0.140533	984	0.140517	599	0.140483	1025	0.140533	413	0.140483	363	0.140483	870	0.1405	903
0.1414	841	0.1414	482	0.1414	971	0.141383	609	0.141383	675	0.141417	447	0.141417	984	0.141367	776	0.141417	641	0.141367	912	0.141383	909	0.141383	754
0.142283	866	0.142283	927	0.142283	801	0.142267	909	0.142267	839	0.1423	832	0.142283	623	0.14225	993	0.1423	1021	0.14225	1212	0.142267	647	0.142267	587
0.143167	851	0.143167	950	0.143167	961	0.14315	1039	0.14315	950	0.143183	1079	0.143167	1003	0.143133	959	0.143183	671	0.143133	1134	0.14315	663	0.14315	683
0.14405	755	0.14405	1045	0.14405	997	0.144033	848	0.144033	829	0.144067	912	0.14405	929	0.144017	830	0.144067	722	0.144017	793	0.144017	1084	0.144033	1020
0.144933	818	0.144933	979	0.14495	530	0.144917	1047	0.144917	964	0.14495	251	0.144933	1092	0.1449	982	0.14495	857	0.1449	914	0.144917	990	0.144917	1038
0.145817	714	0.145817	768	0.145817	611	0.1458	813	0.1458	562	0.145833	821	0.145833	825	0.145783	513	0.145833	858	0.145783	874	0.1458	854	0.1458	1157
0.1467	847	0.1467	1147	0.1467	434	0.146683	1149	0.146683	953	0.146717	1037	0.1467	968	0.146667	926	0.146717	1061	0.146667	640	0.146683	1013	0.146683	632
0.147583	813	0.147583	825	0.147583	846	0.147567	1067	0.147567	966	0.1476	925	0.147583	464	0.14755	968	0.147617	758	0.14755	1040	0.147567	929	0.147567	970
0.148467	941	0.148467	680	0.148467	1020	0.14845	789	0.14845	902	0.148483	1090	0.148467	495	0.148433	1017	0.1485	710	0.148433	620	0.14845	724	0.14845	698
0.14935	576	0.14935	911	0.14935	860	0.149333	943	0.149333	865	0.149367	905	0.149367	634	0.149333	987	0.149383	1190	0.149317	642	0.149333	933	0.149333	709
0.150233	926	0.150233	1057	0.150233	1039	0.150217	725	0.150217	961	0.15025	746	0.15025	1080	0.150217	875	0.150267	723	0.1502	1053	0.150217	772	0.150217	453
0.151117	826	0.151117	509	0.151117	955	0.1511	663	0.1511	864	0.151133	641	0.151133	598	0.1511	641	0.15115	785	0.151083	762	0.1511	772	0.1511	800
0.152	899	0.152	388	0.152	555	0.151983	901	0.151983	1049	0.152017	930	0.152017	828	0.151983	946	0.152033	883	0.151967	933	0.151983	898	0.151983	648
0.152883	1017	0.152883	945	0.152883	461	0.152867	921	0.152867	807	0.1529	833	0.1529	708	0.152867	827	0.152917	840	0.15285	1099	0.152867	988	0.152867	792
0.153767	605	0.153767	709	0.153767	840	0.15375	1024	0.15375	652	0.153783	1121	0.153783	602	0.15375	1080	0.1538	1000	0.153733	730	0.15375	608	0.15375	925
0.15465	670	0.15465	877	0.15465	865	0.154633	852	0.154633	946	0.154667	887	0.154667	1055	0.154633	590	0.154683	699	0.154617	900	0.154633	804	0.154633	954
0.155533	439	0.155533	836	0.155533	689	0.155517	604	0.155517	955	0.15555	864	0.15555	941	0.155517	1117	0.155567	993	0.1555	880	0.155517	950	0.155517	918
0.156433	632	0.156417	809	0.156417	1201	0.1564	860	0.1564	780	0.15645	1080	0.156433	937	0.1564	903	0.15645	550	0.156383	858	0.1564	1059	0.156417	918
0.1573	504	0.1573	1086	0.1573	938	0.157283	928	0.157283	911	0.157333	892	0.157317	1042	0.157283	985	0.157333	662	0.157267	799	0.157283	922	0.157283	893
0.158183	918	0.158183	993	0.158183	1010	0.158167	676	0.158183	938	0.158217	970	0.1582	811	0.158167	1051	0.158217	930	0.15815	634	0.158167	1042	0.158167	949
0.159067	913	0.159067	830	0.159067	905	0.15905	1049	0.15905	983	0.1591	1241	0.159083	585	0.15905	765	0.1591	1042	0.159033	872	0.15905	828	0.15905	676
0.15995	1067	0.15995	609	0.15995	838	0.159933	837	0.15995	789	0.159983	838	0.159967	748	0.159933	849	0.159983	825	0.159917	887	0.159933	812	0.159933	1003
0.160833	577	0.160833	1083	0.160833	489	0.160817	553	0.160833	834	0.160867	488	0.16085	771	0.160817	892	0.160867	899	0.1608	874	0.160817	709	0.160817	868
0.161717	752	0.161717	889	0.161733	957	0.1617	1020	0.161717	946	0.16175	975	0.161733	941	0.1617	875	0.16175	1067	0.161683	785	0.1617	962	0.1617	1013
0.1626	637	0.1626	442	0.162617	462	0.162583	949	0.1626	847	0.162633	1020	0.162617	513	0.162583	813	0.162633	821	0.162567	935	0.162583	861	0.162583	941
0.163483	938	0.163483	1050	0.163483	929	0.163467	926	0.163483	650	0.163517	1093	0.1635	837	0.163467	548	0.163517	973	0.16345	865	0.163467	964	0.163467	534
0.164367	872	0.164367	867	0.164367	796	0.16435	946	0.164367	945	0.1644	958	0.164383	868	0.16435	1216	0.1644	738	0.164333	862	0.16435	540	0.164367	648
0.16525	546	0.16525	766	0.165267	497	0.165233	821	0.16525	912	0.165283	1021	0.165267	704	0.165233	612	0.165283	1012	0.165217	903	0.165233	913	0.165233	617
0.166133	472	0.166133	801	0.166133	603	0.166117	965	0.166133	878	0.166167	989	0.16615	778	0.166117	677	0.166167	936	0.1661	845	0.166117	1111	0.166117	805
0.167017	797	0.167017	870	0.167033	396	0.167	818	0.167017	866	0.16705	660	0.167033	1123	0.167	871	0.16705	1001	0.166983	522	0.167	971	0.167	715
0.1679	1017	0.1679	977	0.167917	824	0.167883	1000	0.1679	963	0.167933	879	0.167917	1086	0.167883	897	0.167933	1132	0.167867	625	0.167883	876	0.167883	695
0.168783	859	0.168783	1127	0.1688	968	0.168767	916	0.168783	685	0.168817	1005	0.1688	767	0.168767	862	0.168817	920	0.16875	599	0.168767	784	0.168783	922
0.169667	823	0.169667	266	0.169683	1064	0.16965	605	0.169667	874	0.1697	688	0.169683	833	0.16965	957	0.1697	983	0.169633	934	0.16965	684	0.169667	885
0.17055	720	0.17055	1018	0.170567	649	0.170533	897	0.17055	515	0.170583	647	0.170567	1050	0.170533	907	0.170583	1003	0.170517	1279	0.170533	1117	0.17055	917
0.171433	834	0.171433	829	0.17145	1012	0.171417	722	0.171433	527	0.171467	321	0.17145	582	0.171417	529	0.171467	984	0.1714	989	0.171417	986	0.171433	828
0.172317	993	0.172317	587	0.172333	832	0.1723	604	0.172317	1028	0.17235	859	0.172333	885	0.1723	930	0.17235	959	0.172283	985	0.1723	886	0.172317	911
0.1732	602	0.1732	860	0.173217	945	0.173183	824	0.1732	614	0.173233	957	0.173217	458	0.1732	548	0.173233	830	0.173167	901	0.173183	803	0.1732	703
0.174083	1072	0.174083	547	0.1741	633	0.174067	786	0.174083	812	0.174117	833	0.1741	771	0.174067	828	0.174117	629	0.17405	529	0.174067	982	0.174083	1017
0.174967	543	0.174967	927	0.174983	791	0.17495	792	0.174967	717	0.175	592	0.174983	737	0.17495	1071	0.175	851	0.174933	889	0.17495	959	0.174967	820
0.17585	814	0.17585	589	0.175867	610	0.17585	754	0.17585	993	0.175883	957	0.175867	463	0.175833	830	0.175883	427	0.175833	871	0.175833	968	0.17585	721
0.176733	815	0.176733	816	0.17675	1012	0.176733	843	0.176733	957	0.176767	875	0.176767	851	0.176717	587	0.176767	674	0.1767	700	0.176717	1071	0.176733	863
0.177633	761	0.177617	972	0.177633	811	0.177617	1132	0.177617	448	0.17765	782	0.17765	504	0.177617	1140	0.17765	726	0.177583	932	0.1776	742	0.177617	776
0.178517	745	0.1785	985	0.178517	970	0.1785	1091	0.1785	986	0.178533	880	0.178533	925	0.178483	1004	0.178533	993	0.178467	807	0.178483	943	0.1785	1112
0.1794	1133	0.179383	650	0.1794	963	0.179383	821	0.179383	810	0.179417	1092	0.179417	667	0.179367	724	0.179417	747	0.179367	575	0.179367	861	0.179383	1036
0.180283	870	0.180267	957	0.180283	1053	0.180267	617	0.180267	1063	0.1803	871	0.1803	614	0.18025	496	0.1803	868	0.180233	1020	0.18025	1052	0.180267	684
0.181167	549	0.18115	829	0.181167	810	0.18115	784	0.18115	762	0.181183	850	0.181183	792	0.18115	1024	0.181183	603	0.181117	563	0.181133	729	0.18115	1022
0.18205	1063	0.182033	1123	0.18205	746	0.182033	801	0.182033	864	0.182067	490	0.182067	1010	0.182033	917	0.182067	1017	0.182017	734	0.182017	878	0.182033	1054
0.182933	509	0.182933	871	0.182933	467	0.182917	823	0.182917	615	0.18295	955	0.18295	938	0.1829	812	0.18295	852	0.1829	852	0.1829	750	0.182917	582
0.183817	917	0.1838	953	0.183817	593	0.1838	1007	0.1838	950	0.183833	571	0.183833	1007	0.183783	958	0.183833	900	0.183783	316	0.183783	1139	0.1838	1007
0.1847	662	0.184683	911	0.1847	991	0.184683	1239	0.184683	528	0.184717	737	0.184717	640	0.184667	838	0.184717	876	0.184667	883	0.184667	701	0.184683	751
0.185583	975	0.185567	498	0.185583	801	0.185567	662	0.185567	442	0.1856	988	0.1856	679	0.18555	861	0.1856	525	0.18555	1108	0.18555	880	0.185567	899
0.186467	514	0.18645	963	0.186467	884	0.18645	991	0.18645	912	0.186483	953	0.186483	900	0.186433	947	0.186483	922	0.186433	1061	0.186433	829	0.18645	638
0.18735	987	0.187333	650	0.18735	841	0.187333	793	0.187333	828	0.187367	432	0.187367	889	0.187317	1209	0.187367	778	0.187317	551	0.187317	527	0.187333	723
0.188233	743	0.188217	793	0.188233	879	0.188217	966	0.188217	658	0.18825	689	0.18825	949	0.1882	939	0.18825	1004	0.1882	541	0.1882	952	0.188217	439
0.189117	816	0.1891	975	0.189117	695	0.1891	655	0.1891	797	0.189133	857	0.189133	1037	0.189083	412	0.18915	709	0.189083	729	0.189083	807	0.1891	1193
0.19	935	0.189983	900	0.19	933	0.189983	835	0.189983	1155	0.190017	951	0.190017	938	0.189967	966	0.190033	988	0.189967	812	0.189967	946	0.189983	913
0.190883	1029	0.190867	590	0.190883	995	0.190867	773	0.190867	1072	0.1909	1201	0.1909	1079	0.19085	740	0.190917	1120	0.19085	897	0.19085	751	0.190867	970
0.191767	865	0.191767	983	0.191767	902	0.19175	888	0.191767	967	0.191783	937	0.1918	1002	0.19175	986	0.1918	699	0.191733	454	0.191733	488	0.19175	874
0.19265	883	0.192633	892	0.19265	991	0.192633	847	0.19265	987	0.192667	927	0.192683	592	0.192617	1038	0.192683	860	0.192617	818	0.192617	1012	0.192633	837
0.193533	897	0.193517	1027	0.193533	1005	0.193517	877	0.193533	895	0.19355	993	0.193567	801	0.193517	788	0.193567	822	0.1935	355	0.1935	977	0.193517	1221
0.194417	988	0.194417	753	0.194417	791	0.1944	708	0.194417	777	0.194433	752	0.19445	925	0.1944	665	0.19445	974	0.194383	515	0.194383	1462	0.1944	732
0.1953	646	0.1953	568	0.1953	782	0.195283	465	0.1953	505	0.195317	1048	0.195333	998	0.195283	949	0.195333	996	0.195267	1068	0.195267	664	0.195283	987
0.196183	557	0.196183	1054	0.196183	960	0.196167	574	0.196183	710	0.1962	1038	0.196217	970	0.196167	435	0.196217	970	0.19615	766	0.19615	898	0.196167	785
0.197067	1027	0.197067	752	0.197067	697	0.19705	620	0.197067	961	0.197083	984	0.1971	879	0.19705	897	0.1971	971	0.197033	788	0.197033	927	0.19705	943
0.19795	917	0.19795	648	0.19795	866	0.197933	814	0.19795	546	0.197967	447	0.197983	541	0.197933	416	0.197983	749	0.197917	858	0.197917	843	0.197933	685
0.198833	901	0.198833	846	0.198833	1126	0.198817	1066	0.198833	975	0.19885	718	0.198867	718	0.198817	925	0.198867	951	0.1988	827	0.1988	871	0.198817	602
0.199717	724	0.199717	1080	0.199717	1099	0.1997	996	0.199717	610	0.199733	852	0.19975	855	0.1997	707	0.19975	914	0.199683	886	0.199683	859	0.1997	891
0.2006	949	0.2006	516	0.2006	925	0.200583	860	0.2006	891	0.200633	527	0.200633	973	0.200583	863	0.200633	902	0.200567	850	0.200567	438	0.200583	1090
0.201483	801	0.201483	999	0.201483	833	0.201467	851	0.201483	883	0.201533	973	0.201517	962	0.201467	889	0.201517	753	0.20145	916	0.20145	939	0.201467	1190
0.202367	417	0.202367	845	0.202367	1075	0.20235	889	0.202367	599	0.202417	1030	0.202417	813	0.20235	910	0.2024	936	0.202333	1090	0.202333	838	0.20235	640
0.20325	490	0.20325	623	0.20325	593	0.203233	1012	0.20325	940	0.2033	715	0.2033	989	0.203233	638	0.203283	947	0.203217	1013	0.203217	513	0.203233	753
0.204133	926	0.204133	1011	0.204133	612	0.204117	636	0.204133	852	0.204183	942	0.204183	858	0.204117	938	0.204167	891	0.2041	630	0.2041	826	0.204117	665
0.205017	886	0.205017	951	0.205017	362	0.205	918	0.205017	790	0.205067	782	0.205067	818	0.205	948	0.20505	1105	0.204983	1075	0.204983	828	0.205	784
0.2059	1040	0.2059	907	0.2059	799	0.205883	454	0.2059	503	0.20595	735	0.20595	854	0.205883	723	0.205933	911	0.205883	990	0.205867	557	0.205883	1014
0.206783	455	0.206783	766	0.206783	722	0.206767	883	0.206783	889	0.206833	875	0.206833	647	0.206767	638	0.206833	1020	0.206767	1117	0.20675	980	0.206767	700
0.207667	876	0.207667	777	0.207667	911	0.20765	917	0.207667	1028	0.207717	498	0.207717	926	0.20765	703	0.207717	998	0.20765	838	0.207633	903	0.20765	929
0.20855	624	0.20855	747	0.20855	965	0.208533	880	0.20855	867	0.2086	809	0.2086	861	0.208533	859	0.2086	1030	0.208533	323	0.208517	929	0.208533	851
0.209433	868	0.209433	476	0.209433	695	0.209417	528	0.209433	853	0.209483	605	0.209483	1037	0.209417	857	0.209483	555	0.209417	878	0.2094	826	0.209417	758
0.210317	1001	0.210317	939	0.210317	582	0.2103	787	0.210317	461	0.210367	960	0.210367	830	0.2103	1030	0.210367	895	0.2103	914	0.210283	942	0.2103	748
0.2112	360	0.2112	822	0.2112	761	0.211183	654	0.2112	972	0.21125	1047	0.21125	877	0.211183	784	0.21125	852	0.211183	765	0.211167	951	0.211183	914
0.212083	1047	0.212083	930	0.2121	776	0.212067	822	0.212083	671	0.212133	988	0.212133	854	0.212067	789	0.212133	938	0.212067	797	0.21205	858	0.212067	423
0.212967	1018	0.212967	1041	0.212983	1090	0.21295	1025	0.212967	846	0.213017	764	0.213017	613	0.21295	1002	0.213017	995	0.21295	446	0.212933	910	0.21295	712
0.21385	1086	0.21385	895	0.213867	940	0.213833	863	0.21385	916	0.2139	784	0.2139	925	0.213833	470	0.2139	810	0.213833	565	0.213817	804	0.21385	934
0.214733	447	0.214733	1041	0.21475	680	0.214717	1026	0.214733	1008	0.214783	799	0.214783	1268	0.214717	827	0.214783	1118	0.214717	886	0.2147	847	0.214733	615
0.215617	865	0.215617	783	0.215633	860	0.2156	595	0.215617	1195	0.215667	568	0.215667	1007	0.2156	898	0.215667	884	0.2156	1018	0.215583	778	0.215617	957
0.2165	1032	0.2165	928	0.216517	898	0.216483	1177	0.2165	839	0.21655	1035	0.21655	718	0.216483	845	0.21655	886	0.216483	960	0.216483	508	0.2165	867
0.217383	775	0.217383	920	0.2174	1039	0.217367	1020	0.217383	814	0.217433	624	0.217433	877	0.217367	958	0.21745	1241	0.217367	601	0.21735	817	0.217383	700
0.218267	763	0.218267	738	0.218283	904	0.21825	688	0.218267	977	0.218317	946	0.218317	911	0.21825	962	0.218333	746	0.21825	936	0.218233	755	0.218267	924
0.21915	866	0.21915	945	0.219167	676	0.219133	870	0.21915	1024	0.2192	784	0.2192	846	0.219133	1036	0.219217	1053	0.219133	320	0.219117	888	0.21915	923
0.220033	722	0.220033	587	0.22005	1026	0.220017	947	0.22005	793	0.220083	829	0.220083	917	0.220017	788	0.2201	872	0.220017	1047	0.22	1166	0.220033	1064
0.220917	1078	0.220917	966	0.220933	934	0.2209	893	0.220933	816	0.220967	537	0.220967	939	0.2209	766	0.220983	570	0.2209	660	0.220883	741	0.220917	874
0.2218	659	0.2218	752	0.221817	990	0.221783	1012	0.221817	626	0.22185	277	0.22185	683	0.221783	826	0.221867	804	0.221783	668	0.221767	983	0.2218	1075
0.222683	841	0.222683	900	0.2227	862	0.222667	953	0.2227	900	0.222733	489	0.222733	609	0.222667	1059	0.22275	772	0.222667	897	0.22265	884	0.222683	826
0.223567	986	0.223567	723	0.223583	545	0.22355	895	0.223583	927	0.223617	901	0.223617	734	0.22355	750	0.223633	1109	0.22355	583	0.22355	523	0.223567	765
0.22445	702	0.22445	1001	0.224467	401	0.224433	903	0.224467	797	0.2245	948	0.2245	903	0.224433	1032	0.224517	924	0.224433	999	0.224433	522	0.22445	868
0.225333	967	0.225333	728	0.22535	975	0.225317	833	0.22535	648	0.225383	934	0.225383	1108	0.225317	915	0.2254	712	0.225317	636	0.225317	1057	0.225333	1153
0.226217	601	0.226217	702	0.226233	854	0.2262	874	0.22625	795	0.226267	687	0.226267	1129	0.2262	728	0.226283	987	0.2262	818	0.2262	791	0.226217	588
0.2271	857	0.2271	805	0.227117	789	0.227083	892	0.227133	625	0.22715	895	0.22715	773	0.227083	776	0.227167	629	0.227083	1251	0.227083	852	0.2271	938
0.227983	948	0.227983	367	0.228	603	0.227967	943	0.228017	701	0.228033	492	0.228033	1148	0.227967	724	0.22805	684	0.227967	1045	0.227967	1062	0.227983	363
0.228867	1007	0.228867	722	0.228883	713	0.22885	1015	0.2289	1117	0.228917	818	0.228917	1173	0.22885	655	0.228933	802	0.22885	898	0.22885	932	0.228867	891
0.22975	1005	0.22975	826	0.229767	609	0.229733	341	0.229783	933	0.2298	847	0.229817	857	0.229733	732	0.229817	823	0.229733	570	0.229733	873	0.22975	839
0.230633	785	0.230633	838	0.23065	580	0.230617	910	0.230667	986	0.230683	888	0.230683	968	0.230617	454	0.2307	649	0.230617	933	0.230617	958	0.230633	950
0.231517	889	0.231517	895	0.231533	701	0.2315	851	0.23155	452	0.231567	916	0.231583	908	0.2315	933	0.231583	555	0.2315	955	0.2315	515	0.231517	771
0.2324	795	0.2324	867	0.232417	945	0.232383	948	0.232433	843	0.23245	938	0.23245	738	0.232383	820	0.232467	724	0.232383	900	0.232383	833	0.2324	672
0.233283	683	0.233283	648	0.2333	665	0.233267	990	0.233317	649	0.233333	965	0.233333	847	0.233267	851	0.23335	967	0.233267	600	0.233267	1388	0.233283	883
0.234167	889	0.234167	710	0.234183	725	0.23415	384	0.2342	842	0.234217	543	0.234233	1049	0.23415	802	0.234233	720	0.23415	604	0.23415	871	0.234167	877
0.23505	753	0.23505	690	0.235067	742	0.235033	667	0.235083	889	0.2351	848	0.235117	783	0.235033	959	0.235117	793	0.235033	917	0.235033	865	0.23505	717
0.235933	454	0.23595	914	0.23595	749	0.235917	942	0.235967	841	0.235983	827	0.236	879	0.235933	1088	0.236	838	0.235917	996	0.235917	935	0.235933	829
0.236817	833	0.236817	466	0.236833	577	0.2368	1045	0.23685	799	0.236867	697	0.236883	555	0.236817	557	0.236883	725	0.2368	578	0.2368	747	0.236817	859
0.2377	695	0.2377	865	0.237717	1040	0.2377	911	0.237733	954	0.23775	639	0.237767	874	0.2377	550	0.237767	1062	0.237683	908	0.237683	847	0.2377	974
0.238583	646	0.2386	960	0.2386	585	0.238583	767	0.238617	929	0.238633	997	0.23865	872	0.238583	1015	0.23865	802	0.238567	953	0.238567	907	0.238583	685
0.239467	671	0.239483	873	0.239483	924	0.239467	766	0.2395	612	0.239517	982	0.239533	1017	0.239467	620	0.239533	815	0.23945	961	0.23945	918	0.239467	880
0.24035	564	0.240367	932	0.240367	775	0.24035	961	0.240383	795	0.2404	953	0.240417	797	0.24035	865	0.240417	911	0.240333	920	0.24035	1009	0.240367	564
0.241233	1012	0.24125	1018	0.24125	604	0.241233	939	0.241267	1021	0.2413	653	0.2413	913	0.241233	526	0.2413	649	0.241217	824	0.241233	533	0.241233	573
0.242117	755	0.242133	813	0.242133	982	0.242117	950	0.24215	1001	0.242167	686	0.242183	698	0.242117	867	0.242183	927	0.2421	954	0.242117	1046	0.242117	982
0.243	748	0.243017	954	0.243017	1074	0.243	897	0.243033	886	0.243067	513	0.243067	924	0.243	832	0.243067	939	0.242983	623	0.243	896	0.243	327
0.2439	878	0.2439	478	0.2439	942	0.243883	1122	0.243917	582	0.24395	1065	0.24395	1007	0.243883	639	0.24395	959	0.243867	951	0.243883	1103	0.243883	827
0.244767	711	0.244783	985	0.244783	789	0.244767	888	0.2448	857	0.244833	1002	0.244833	914	0.244767	1018	0.244833	903	0.24475	1072	0.244767	882	0.244767	416
0.24565	852	0.245667	1018	0.245667	784	0.24565	1158	0.245683	829	0.245717	974	0.245717	1029	0.24565	553	0.245717	872	0.245633	1037	0.24565	858	0.24565	795
0.246533	1112	0.24655	892	0.24655	857	0.246533	1015	0.246567	792	0.2466	1125	0.2466	528	0.246533	996	0.2466	835	0.246517	905	0.246533	774	0.246533	1021
0.247417	1022	0.247433	760	0.247433	961	0.247417	596	0.24745	900	0.247483	954	0.247483	967	0.247417	1061	0.247483	875	0.2474	1252	0.247417	920	0.247417	854
0.2483	938	0.248317	1008	0.248317	902	0.2483	746	0.248333	653	0.248367	829	0.248367	1013	0.2483	984	0.248367	1097	0.248283	914	0.2483	955	0.2483	721
0.249183	404	0.2492	751	0.2492	893	0.249183	866	0.249217	927	0.24925	666	0.24925	965	0.249183	811	0.24925	1053	0.249167	840	0.249183	721	0.249183	1062
0.250067	986	0.250083	920	0.250083	291	0.250067	910	0.2501	911	0.250133	1157	0.250133	877	0.250067	911	0.250133	718	0.25005	884	0.250067	592	0.250067	914
0.25095	927	0.250967	662	0.250967	920	0.25095	614	0.250983	668	0.251017	661	0.251017	1129	0.25095	609	0.251017	851	0.250933	774	0.25095	759	0.25095	739
0.251833	918	0.25185	802	0.25185	589	0.251833	960	0.251883	753	0.2519	989	0.2519	1013	0.251833	527	0.2519	392	0.251817	690	0.251833	520	0.251833	754
0.252717	812	0.252733	800	0.252733	925	0.252717	791	0.25275	864	0.252783	935	0.252783	780	0.252717	1013	0.252783	584	0.2527	748	0.252717	950	0.252717	641
0.2536	792	0.253617	654	0.253617	442	0.2536	960	0.253633	1100	0.253667	578	0.253667	863	0.2536	390	0.253667	1068	0.253583	511	0.2536	1054	0.2536	476
0.254483	885	0.2545	768	0.2545	703	0.254483	927	0.254517	1124	0.25455	421	0.25455	900	0.254483	402	0.25455	947	0.254467	958	0.254483	1050	0.2545	947
0.255367	870	0.255383	800	0.255383	626	0.255367	758	0.2554	939	0.255433	976	0.255433	939	0.255367	729	0.255433	983	0.25535	962	0.255367	1023	0.255383	814
0.25625	638	0.256267	1050	0.256267	409	0.25625	1024	0.256283	929	0.256317	979	0.256317	997	0.25625	965	0.256317	808	0.256233	980	0.25625	1042	0.256267	818
0.25715	1055	0.25715	1041	0.25715	912	0.257133	1004	0.257167	913	0.2572	837	0.2572	990	0.257133	812	0.2572	845	0.257117	939	0.257133	1023	0.25715	954
0.258017	835	0.258033	676	0.258033	842	0.258017	933	0.25805	860	0.258083	829	0.258083	973	0.258017	1058	0.258083	868	0.258	615	0.258017	787	0.258033	398
0.2589	915	0.258917	842	0.258917	988	0.2589	862	0.258933	949	0.258967	930	0.258967	868	0.2589	640	0.258967	1007	0.258883	933	0.2589	418	0.258917	578
0.259783	514	0.2598	999	0.2598	1065	0.259783	614	0.259817	949	0.25985	584	0.25985	877	0.259783	899	0.25985	942	0.259783	928	0.259783	540	0.2598	927
0.260667	1060	0.260683	950	0.260683	951	0.260667	891	0.2607	975	0.260733	962	0.260733	647	0.260667	899	0.260733	504	0.26065	823	0.260667	951	0.260683	521
0.26155	836	0.261567	1116	0.261567	804	0.26155	842	0.261583	750	0.261617	1053	0.261617	1065	0.26155	876	0.261617	975	0.26155	926	0.26155	878	0.261567	1132
0.26245	854	0.26245	818	0.26245	855	0.262433	971	0.262483	637	0.2625	936	0.2625	689	0.262433	1020	0.2625	954	0.262433	835	0.262433	402	0.26245	1162
0.263333	1099	0.263333	1100	0.263333	1051	0.263317	813	0.26335	900	0.263383	871	0.263383	891	0.263317	973	0.263383	893	0.2633	920	0.263317	641	0.263333	1146
0.264217	824	0.264217	923	0.264217	843	0.2642	854	0.264233	726	0.264267	1047	0.264267	900	0.2642	397	0.264267	910	0.264183	747	0.2642	468	0.264217	945
0.2651	505	0.2651	564	0.2651	538	0.265083	829	0.265133	766	0.265167	936	0.26515	871	0.265083	1127	0.26515	810	0.265067	907	0.265083	789	0.2651	943
0.265983	926	0.265983	751	0.265983	782	0.265967	788	0.266017	920	0.26605	935	0.266033	915	0.265967	1075	0.26605	663	0.265967	939	0.265967	780	0.265983	704
0.266867	859	0.266867	912	0.266867	818	0.26685	1009	0.2669	1085	0.266933	1030	0.266917	874	0.26685	984	0.266933	714	0.26685	518	0.26685	627	0.266867	904
0.26775	932	0.26775	930	0.26775	1000	0.267733	597	0.267783	627	0.267817	825	0.2678	907	0.267733	785	0.267817	852	0.267733	709	0.26775	797	0.26775	560
0.268633	354	0.268633	760	0.268633	867	0.268617	742	0.268667	611	0.2687	520	0.268683	923	0.268617	1025	0.2687	424	0.268617	590	0.268633	739	0.268633	829
0.269517	702	0.269517	896	0.269517	558	0.2695	771	0.26955	815	0.269583	749	0.269567	679	0.2695	1008	0.269583	1110	0.2695	878	0.269517	1027	0.269517	868
0.2704	705	0.2704	860	0.2704	855	0.270383	891	0.270433	985	0.270467	908	0.27045	971	0.270383	730	0.270467	753	0.270383	982	0.2704	364	0.2704	397
0.271283	946	0.271283	879	0.271283	774	0.271267	1086	0.271317	885	0.27135	735	0.271333	1062	0.271267	575	0.27135	1015	0.271267	913	0.271283	616	0.271283	872
0.272167	967	0.272167	837	0.272183	820	0.27215	616	0.2722	835	0.272233	861	0.272217	1039	0.27215	771	0.272233	1088	0.27215	561	0.272167	872	0.272167	796
0.27305	635	0.27305	624	0.273067	898	0.273033	853	0.273083	950	0.273117	938	0.2731	976	0.273033	696	0.273117	932	0.273033	539	0.27305	511	0.27305	1043
0.273933	876	0.273933	1074	0.27395	799	0.273917	961	0.273967	910	0.274	850	0.273983	830	0.273917	864	0.274	1053	0.273917	937	0.273933	724	0.273933	1089
0.274817	1014	0.274817	697	0.274833	952	0.2748	973	0.27485	847	0.274883	1162	0.274867	662	0.2748	364	0.274883	708	0.2748	748	0.274817	1187	0.274817	826
0.2757	564	0.2757	777	0.275717	774	0.275683	641	0.275733	930	0.275767	937	0.27575	403	0.275683	720	0.275767	905	0.275683	1050	0.2757	825	0.2757	861
0.276583	852	0.276583	1077	0.2766	546	0.276567	887	0.276617	1040	0.27665	849	0.276633	789	0.276583	882	0.27665	914	0.276567	407	0.276583	923	0.276583	868
0.277467	933	0.277467	538	0.277483	848	0.27745	725	0.2775	841	0.277533	959	0.277517	949	0.277467	877	0.27755	1041	0.27745	1023	0.277467	367	0.277467	788
0.27835	1071	0.27835	965	0.278367	971	0.278333	882	0.278383	752	0.278417	1022	0.2784	714	0.27835	872	0.278433	853	0.278333	584	0.27835	407	0.27835	533
0.279233	965	0.279233	876	0.27925	665	0.279217	673	0.279267	926	0.2793	584	0.279283	704	0.279233	646	0.279317	420	0.279217	708	0.279233	858	0.279233	841
0.280117	693	0.280117	564	0.280133	622	0.2801	1018	0.28015	870	0.280183	1033	0.280167	985	0.280117	621	0.2802	554	0.2801	479	0.280117	973	0.280117	832
0.281	907	0.281017	895	0.281017	1009	0.280983	552	0.281033	329	0.281067	509	0.28105	886	0.281	966	0.281083	490	0.280983	836	0.281	987	0.281	910
0.281883	1007	0.2819	892	0.2819	563	0.281867	857	0.281917	929	0.28195	789	0.281933	368	0.281883	912	0.281967	712	0.281867	1013	0.281883	1141	0.281883	800
0.282767	641	0.282783	974	0.282783	1227	0.28275	929	0.2828	933	0.282833	1147	0.282817	975	0.282767	912	0.28285	532	0.28275	938	0.282767	703	0.282767	1071
0.28365	868	0.283667	1062	0.283667	861	0.283633	639	0.283683	551	0.283717	783	0.2837	1011	0.28365	872	0.283733	475	0.283633	999	0.28365	720	0.28365	955
0.284533	958	0.28455	439	0.28455	787	0.284517	708	0.284567	761	0.2846	918	0.284583	862	0.284533	982	0.284617	636	0.284517	1211	0.284533	695	0.284533	452
0.285417	817	0.285433	208	0.285433	779	0.2854	788	0.28545	815	0.285483	980	0.285467	826	0.285417	977	0.2855	529	0.2854	946	0.285417	578	0.285433	1015
0.2863	905	0.286317	589	0.286317	834	0.286283	875	0.286333	697	0.286367	1187	0.28635	402	0.2863	905	0.286383	886	0.286283	1111	0.2863	751	0.2863	675
0.287183	457	0.2872	962	0.2872	604	0.287167	949	0.287217	603	0.28725	995	0.287233	720	0.287183	974	0.287267	553	0.287167	888	0.287183	935	0.287183	930
0.288067	763	0.288083	1271	0.288083	927	0.28805	655	0.2881	637	0.288133	942	0.288117	598	0.288067	1009	0.28815	852	0.28805	712	0.288067	617	0.288067	677
0.28895	1020	0.288967	857	0.288967	814	0.288933	1072	0.288983	935	0.289017	838	0.289	501	0.28895	600	0.289033	960	0.288933	864	0.28895	1026	0.28895	853
0.289833	942	0.28985	546	0.28985	542	0.289817	1055	0.289867	885	0.2899	714	0.289883	645	0.289833	968	0.289917	971	0.289817	1005	0.289833	941	0.28985	925
0.290717	848	0.290733	876	0.290733	901	0.2907	346	0.29075	825	0.290783	1028	0.290767	728	0.290717	889	0.2908	498	0.2907	558	0.290717	986	0.290717	721
0.2916	1135	0.291617	529	0.291617	874	0.291583	547	0.291633	516	0.291667	666	0.29165	1223	0.2916	903	0.291683	1183	0.291583	538	0.2916	828	0.2916	926
0.292483	1040	0.2925	418	0.2925	963	0.292467	1128	0.292517	1052	0.29255	882	0.292533	696	0.292483	957	0.292567	780	0.292467	738	0.292483	864	0.292483	928
0.293367	401	0.293383	743	0.293383	1064	0.29335	793	0.2934	538	0.293433	824	0.293417	821	0.293367	792	0.29345	807	0.29335	985	0.293367	1020	0.293367	825
0.29425	1062	0.294267	701	0.294267	759	0.294233	692	0.294283	1047	0.294317	498	0.2943	951	0.29425	704	0.294333	888	0.294233	936	0.294267	1002	0.294267	316
0.295133	766	0.29515	497	0.29515	503	0.295117	889	0.295167	1008	0.295217	612	0.295183	1004	0.29515	1005	0.295217	825	0.295117	587	0.29515	763	0.295133	378
0.296017	503	0.296033	905	0.296033	1111	0.296	743	0.29605	823	0.2961	572	0.296067	874	0.296033	1112	0.2961	822	0.296	883	0.296033	674	0.296033	892
0.2969	497	0.296917	1013	0.296917	748	0.296883	1062	0.296933	775	0.296983	878	0.29695	499	0.296917	917	0.296983	915	0.296883	761	0.296917	904	0.296917	528
0.297783	818	0.2978	1041	0.2978	426	0.297783	479	0.297817	598	0.297867	1005	0.297833	875	0.2978	1065	0.297867	837	0.297767	788	0.2978	885	0.2978	927
0.298667	822	0.298683	909	0.298683	1060	0.29865	1071	0.2987	623	0.29875	515	0.298717	1021	0.298683	586	0.29875	874	0.29865	901	0.298683	836	0.298683	893
0.29955	987	0.299567	634	0.299567	871	0.299533	823	0.299583	1021	0.299633	750	0.2996	798	0.299567	522	0.299633	1030	0.299533	708	0.299567	691	0.299567	667
0.300433	711	0.30045	1143	0.30045	658	0.300417	701	0.300467	868	0.300517	520	0.300483	1062	0.30045	1000	0.300517	1016	0.300417	807	0.30045	882	0.30045	405
0.301317	1236	0.301333	921	0.301333	797	0.3013	1077	0.30135	957	0.3014	767	0.301367	941	0.301333	883	0.3014	958	0.3013	863	0.301333	802	0.301333	400
0.3022	782	0.302217	653	0.302217	667	0.302183	920	0.302233	477	0.302283	1059	0.30225	377	0.302217	824	0.302283	832	0.302183	863	0.302217	562	0.302217	899
0.303083	1099	0.3031	964	0.3031	872	0.303067	1142	0.303117	830	0.303167	1022	0.303133	442	0.3031	676	0.303167	855	0.303067	836	0.3031	891	0.3031	852
0.303967	977	0.303983	1058	0.303983	1011	0.30395	672	0.304	739	0.30405	945	0.304017	895	0.303983	654	0.30405	721	0.303967	909	0.303983	829	0.303983	571
0.30485	699	0.304883	832	0.304867	1062	0.304833	791	0.3049	950	0.304933	832	0.3049	475	0.304867	860	0.304933	684	0.30485	826	0.304867	512	0.304883	770
0.305733	804	0.305767	860	0.30575	1026	0.305717	862	0.305783	891	0.305817	899	0.305783	960	0.30575	584	0.305817	850	0.305733	684	0.30575	886	0.305767	864
0.306617	691	0.30665	830	0.306633	963	0.306617	908	0.306667	932	0.3067	1000	0.306683	922	0.306633	791	0.306717	880	0.306617	912	0.306633	1039	0.30665	975
0.3075	993	0.307533	447	0.307517	413	0.307483	337	0.30755	1098	0.307583	691	0.307567	747	0.307517	880	0.3076	1046	0.3075	997	0.307517	998	0.307533	1029
0.308383	965	0.308417	850	0.3084	832	0.308367	928	0.308433	629	0.308467	1048	0.30845	809	0.3084	916	0.308483	824	0.308383	549	0.3084	877	0.308417	1079
0.309267	843	0.3093	982	0.309283	961	0.30925	846	0.309317	552	0.30935	566	0.309333	921	0.309283	963	0.309367	942	0.309267	966	0.309283	762	0.3093	983
0.31015	573	0.310183	789	0.310167	1020	0.310133	1082	0.3102	1125	0.310233	1129	0.310217	1035	0.310167	1078	0.31025	665	0.31015	1003	0.310167	914	0.310183	1023
0.311033	432	0.311067	1397	0.31105	766	0.311017	962	0.311083	502	0.311117	709	0.3111	947	0.31105	914	0.311133	886	0.311033	777	0.31105	900	0.311067	1007
0.311917	480	0.31195	1011	0.311933	961	0.3119	824	0.311967	712	0.312	1093	0.311983	865	0.311933	1046	0.312017	1042	0.311917	790	0.311933	796	0.31195	951
0.3128	954	0.312833	421	0.312817	1063	0.312783	893	0.31285	550	0.312883	841	0.312867	943	0.312817	726	0.3129	1026	0.3128	386	0.312817	660	0.312833	532
0.313683	854	0.313717	603	0.3137	666	0.313667	389	0.313733	1077	0.313767	848	0.31375	496	0.3137	898	0.313783	961	0.313683	880	0.3137	834	0.313717	1126
0.314567	655	0.3146	855	0.314583	1111	0.31455	900	0.314617	866	0.31465	767	0.314633	679	0.314583	1004	0.314667	663	0.314567	932	0.314583	645	0.3146	632
0.31545	1101	0.315483	1130	0.315483	861	0.315433	937	0.3155	588	0.315533	1007	0.315517	557	0.315467	1021	0.31555	715	0.31545	833	0.315467	559	0.315483	934
0.316333	442	0.316367	857	0.31635	1050	0.316317	961	0.316383	950	0.316417	412	0.3164	859	0.31635	525	0.316433	552	0.316333	568	0.31635	1007	0.316367	1154
0.317217	926	0.31725	1196	0.317233	496	0.3172	1237	0.317267	897	0.3173	847	0.317283	913	0.317233	930	0.317317	1004	0.317217	991	0.317233	387	0.31725	913
0.3181	934	0.318133	1108	0.318117	863	0.318083	951	0.31815	801	0.318183	1116	0.318167	734	0.318117	843	0.3182	524	0.3181	802	0.318117	846	0.318133	939
0.318983	829	0.319017	900	0.319	988	0.318967	630	0.319033	815	0.319067	960	0.31905	1047	0.319017	911	0.319083	883	0.318983	1004	0.319	713	0.319017	567
0.319867	760	0.3199	975	0.319883	941	0.31985	795	0.319917	921	0.31995	895	0.319933	534	0.3199	565	0.319967	401	0.319867	911	0.319883	1098	0.3199	809
0.32075	991	0.320783	968	0.320767	815	0.320733	874	0.3208	621	0.320833	572	0.320817	680	0.320783	590	0.32085	1065	0.32075	462	0.320767	810	0.320783	622
0.321633	1011	0.321667	905	0.32165	933	0.321617	916	0.321683	898	0.321717	688	0.3217	978	0.321667	393	0.321733	905	0.321633	786	0.32165	1009	0.321667	650
0.322517	1030	0.32255	880	0.322533	918	0.322517	813	0.322567	963	0.3226	986	0.322583	508	0.32255	1096	0.322617	951	0.322517	470	0.322533	941	0.32255	636
0.3234	851	0.323433	1028	0.323417	1050	0.3234	1028	0.32345	577	0.323483	926	0.323467	747	0.323433	1002	0.3235	957	0.3234	771	0.323417	1049	0.323433	880
0.324283	628	0.324333	924	0.3243	1018	0.324283	687	0.324333	966	0.324367	415	0.32435	876	0.324317	880	0.324383	555	0.324283	610	0.3243	1257	0.324317	779
0.325167	824	0.325217	885	0.325183	861	0.325167	968	0.325217	749	0.325267	676	0.325233	1055	0.3252	854	0.325267	1217	0.325167	1010	0.325183	715	0.3252	666
0.32605	982	0.3261	675	0.326067	1045	0.32605	968	0.3261	871	0.32615	582	0.326117	859	0.326083	955	0.32615	901	0.32605	546	0.326067	734	0.326083	895
0.326933	591	0.326983	1026	0.32695	1023	0.326933	971	0.326983	835	0.327033	958	0.327	529	0.326967	529	0.327033	846	0.326933	689	0.32695	1017	0.326967	486
0.327817	965	0.327867	904	0.327833	828	0.327817	876	0.327867	921	0.327917	905	0.327883	700	0.32785	868	0.327917	912	0.327817	935	0.327833	1080	0.32785	657
0.3287	812	0.32875	503	0.328717	736	0.3287	977	0.32875	720	0.3288	830	0.328767	827	0.328733	599	0.3288	914	0.3287	483	0.328717	1002	0.328733	892
0.329583	1052	0.329633	927	0.329617	862	0.329583	632	0.32965	943	0.329683	763	0.32965	709	0.329617	973	0.3297	920	0.329583	671	0.3296	1057	0.329617	768
0.330467	768	0.330517	853	0.330483	1129	0.330467	647	0.330533	420	0.330567	1054	0.33055	891	0.3305	825	0.330567	975	0.330467	973	0.330483	349	0.3305	874
0.331367	540	0.3314	978	0.331367	748	0.33135	1129	0.331417	933	0.33145	995	0.331433	524	0.331383	914	0.33145	593	0.331367	604	0.331367	692	0.331383	738
0.332233	1008	0.332283	1078	0.33225	1041	0.332233	926	0.3323	848	0.332333	1029	0.332317	970	0.332267	1063	0.332333	963	0.332233	852	0.33225	848	0.332267	983
0.333117	825	0.333167	674	0.333133	667	0.333117	935	0.333183	1043	0.333217	861	0.3332	984	0.33315	954	0.333217	902	0.333133	851	0.333133	962	0.33315	921
0.334	658	0.33405	699	0.334017	833	0.334	774	0.334067	1000	0.3341	683	0.334083	563	0.334033	709	0.3341	728	0.334017	1153	0.334017	718	0.334033	1058
0.334883	754	0.334933	939	0.334917	997	0.334883	938	0.33495	672	0.334983	745	0.334967	382	0.334917	857	0.334983	977	0.3349	727	0.3349	941	0.334917	668
0.335767	847	0.335817	889	0.335783	866	0.335767	930	0.335833	934	0.335867	870	0.33585	540	0.3358	971	0.335883	891	0.335783	938	0.335783	502	0.3358	380
0.33665	704	0.3367	742	0.336667	528	0.33665	648	0.336717	999	0.33675	807	0.336733	593	0.336683	858	0.33675	652	0.336667	630	0.336667	924	0.336683	962
0.337533	1049	0.337583	527	0.33755	674	0.337533	562	0.3376	811	0.337633	934	0.337617	908	0.337567	985	0.337633	900	0.33755	913	0.33755	865	0.337567	1032
0.338417	976	0.338467	1125	0.33845	954	0.338417	723	0.338483	1180	0.338517	502	0.3385	1017	0.33845	760	0.338517	754	0.338433	948	0.338433	628	0.33845	890
0.3393	965	0.33935	807	0.339333	548	0.3393	1018	0.339367	932	0.3394	616	0.339383	825	0.339333	1059	0.3394	434	0.339317	614	0.339317	824	0.339333	476
0.340183	960	0.340233	813	0.340217	608	0.340183	775	0.34025	985	0.340283	886	0.340267	1196	0.340217	929	0.340283	757	0.3402	545	0.3402	957	0.340217	841
0.341067	560	0.341117	800	0.3411	767	0.341067	999	0.341133	735	0.341167	920	0.34115	1170	0.3411	860	0.341167	1054	0.341083	451	0.341083	416	0.3411	642
0.34195	488	0.342	1070	0.341983	983	0.34195	302	0.342017	607	0.34205	708	0.342033	428	0.342	804	0.34205	840	0.341967	942	0.341967	912	0.341983	1020
0.342833	910	0.342883	914	0.342867	1048	0.342833	927	0.3429	932	0.342933	992	0.342917	851	0.342883	925	0.342933	945	0.34285	1107	0.342867	855	0.342867	297
0.343717	847	0.343767	802	0.34375	795	0.343717	825	0.343783	722	0.343817	859	0.3438	637	0.343767	747	0.343817	950	0.343733	558	0.343733	977	0.34375	1275
0.3446	603	0.34465	904	0.344633	883	0.3446	1084	0.344667	989	0.3447	834	0.344683	864	0.34465	1025	0.3447	609	0.344617	835	0.344617	920	0.344633	791
0.345483	817	0.345533	541	0.345517	871	0.345483	813	0.34555	842	0.345583	816	0.345567	660	0.345533	867	0.345583	654	0.3455	625	0.3455	815	0.345517	1062
0.346383	534	0.346417	763	0.3464	870	0.346367	664	0.346433	1065	0.346467	562	0.34645	676	0.346417	947	0.346467	948	0.346383	354	0.346383	866	0.3464	865
0.347267	735	0.3473	759	0.347283	1057	0.34725	963	0.347317	828	0.34735	332	0.347333	876	0.3473	582	0.347367	517	0.347267	955	0.347283	514	0.347283	858
0.34815	958	0.348183	961	0.348167	858	0.348133	803	0.3482	876	0.34825	432	0.348217	1151	0.348183	1222	0.34825	1082	0.34815	934	0.34815	858	0.348167	1055
0.349033	537	0.349067	666	0.34905	700	0.349017	1035	0.349083	727	0.349133	920	0.3491	918	0.349067	771	0.349133	480	0.349033	848	0.349033	765	0.34905	803
0.349917	710	0.34995	562	0.349933	865	0.3499	584	0.349967	904	0.350017	790	0.349983	660	0.34995	403	0.350017	855	0.349917	783	0.349933	487	0.349933	522
0.3508	822	0.350833	1010	0.350817	651	0.350783	457	0.35085	892	0.3509	886	0.350867	933	0.350833	1043	0.3509	989	0.3508	761	0.350817	740	0.350817	370
0.351683	946	0.351717	972	0.3517	983	0.351667	563	0.351733	1038	0.351783	952	0.35175	565	0.351717	1077	0.351783	940	0.351683	905	0.3517	1040	0.3517	715
0.352567	951	0.3526	802	0.352583	945	0.35255	747	0.352617	975	0.352667	896	0.352633	1026	0.3526	865	0.352667	824	0.352567	898	0.352583	687	0.352583	1216
0.35345	1038	0.353483	1142	0.353467	868	0.353433	888	0.3535	1208	0.35355	407	0.353517	1113	0.353483	924	0.35355	713	0.35345	778	0.353467	775	0.353467	1127
0.354333	1166	0.354367	982	0.35435	788	0.354317	757	0.354383	803	0.354433	673	0.3544	268	0.354367	815	0.354433	827	0.354333	950	0.35435	992	0.35435	678
0.355217	405	0.35525	816	0.355233	540	0.3552	937	0.355267	992	0.355317	696	0.355283	530	0.35525	916	0.355317	874	0.355217	685	0.355233	889	0.355233	884
0.3561	1070	0.356133	361	0.356117	647	0.356083	951	0.35615	825	0.3562	910	0.356167	1042	0.356133	946	0.3562	680	0.3561	734	0.356117	1192	0.356117	1037
0.356983	370	0.357017	847	0.357	1103	0.356967	799	0.357033	634	0.357083	541	0.35705	905	0.357017	967	0.357083	320	0.356983	640	0.357	1086	0.357	938
0.357867	750	0.357917	1004	0.357883	551	0.357867	729	0.357933	735	0.357967	989	0.357933	1254	0.3579	937	0.357967	486	0.357867	962	0.357883	914	0.357883	1040
0.35875	862	0.358783	772	0.358767	587	0.358733	739	0.358817	613	0.35885	1016	0.358817	536	0.358783	849	0.35885	829	0.35875	835	0.358767	535	0.358767	664
0.359633	965	0.359667	1020	0.35965	504	0.359633	684	0.3597	897	0.359733	934	0.3597	887	0.359667	1005	0.359733	817	0.359633	923	0.35965	830	0.35965	1005
0.360517	973	0.36055	1059	0.360533	992	0.3605	1009	0.360583	692	0.360617	876	0.360583	891	0.36055	658	0.360617	670	0.360517	996	0.360533	584	0.360533	891
0.3614	997	0.36145	748	0.361417	954	0.361383	928	0.361467	891	0.3615	876	0.361467	975	0.361433	736	0.3615	950	0.3614	805	0.361417	1018	0.361417	901
0.362283	565	0.362317	973	0.3623	966	0.362283	777	0.36235	551	0.362383	865	0.36235	312	0.362317	1032	0.362383	925	0.362283	926	0.3623	632	0.3623	889
0.363167	637	0.363217	510	0.3632	899	0.36315	975	0.363233	620	0.363267	873	0.363233	1277	0.3632	602	0.363267	984	0.363167	1024	0.363183	593	0.363183	807
0.36405	1030	0.364083	884	0.364067	828	0.364033	862	0.364117	1096	0.36415	963	0.364117	980	0.364083	1017	0.36415	839	0.36405	984	0.364067	578	0.364067	873
0.364933	917	0.364983	1035	0.36495	1067	0.364917	988	0.365	901	0.365033	873	0.365	960	0.364967	859	0.365033	661	0.364933	1063	0.36495	843	0.36495	755
0.365817	678	0.365867	810	0.365833	842	0.3658	978	0.365883	902	0.365917	566	0.365883	1058	0.36585	1084	0.365917	1092	0.365817	772	0.365833	833	0.365833	921
0.3667	514	0.36675	1020	0.366717	868	0.366683	887	0.366767	787	0.3668	1082	0.366767	837	0.366733	942	0.3668	940	0.3667	651	0.366717	932	0.366717	935
0.367583	814	0.367633	1330	0.3676	414	0.367583	1016	0.36765	727	0.367683	988	0.36765	827	0.367617	762	0.367683	574	0.367583	455	0.3676	871	0.3676	827
0.368467	863	0.368517	900	0.368483	789	0.368467	1167	0.368533	852	0.368567	626	0.368533	492	0.3685	901	0.368567	993	0.368467	840	0.368483	757	0.368483	1086
0.36935	914	0.3694	1171	0.369367	1036	0.36935	428	0.369417	983	0.36945	882	0.369417	772	0.3694	643	0.36945	830	0.36935	666	0.369367	730	0.369367	991
0.370233	778	0.370283	690	0.37025	611	0.370233	927	0.3703	1035	0.370333	888	0.3703	985	0.370283	973	0.370333	957	0.370233	335	0.37025	272	0.37025	745
0.371117	1034	0.371167	892	0.371133	603	0.371117	591	0.371183	889	0.371217	851	0.371183	505	0.371167	930	0.371217	858	0.371117	1067	0.371133	567	0.371133	1158
0.372	826	0.37205	423	0.372017	957	0.372	1059	0.372067	1055	0.3721	900	0.372067	815	0.37205	879	0.3721	545	0.372	937	0.372017	668	0.372017	1048
0.372883	587	0.372933	1154	0.3729	1089	0.372883	968	0.37295	970	0.372983	784	0.37295	1011	0.372933	740	0.372983	921	0.372883	892	0.3729	786	0.372917	715
0.373767	554	0.373817	899	0.3738	928	0.373767	522	0.373833	442	0.373867	934	0.373833	957	0.373817	877	0.373867	1001	0.373767	958	0.373783	853	0.373783	632
0.37465	777	0.3747	868	0.374667	723	0.37465	857	0.374717	795	0.37475	939	0.374717	973	0.3747	692	0.37475	705	0.37465	624	0.374667	759	0.374683	741
0.375533	991	0.375583	604	0.375567	810	0.375533	941	0.3756	1033	0.375633	868	0.3756	1161	0.375583	1065	0.375633	910	0.375533	783	0.37555	624	0.37555	805
0.376417	880	0.376467	691	0.376433	954	0.376417	763	0.376483	1037	0.376517	1009	0.376483	604	0.376467	788	0.376517	911	0.376417	973	0.376433	696	0.376433	1138
0.3773	741	0.37735	1255	0.377333	579	0.3773	392	0.377367	514	0.3774	472	0.377367	898	0.37735	1114	0.3774	1023	0.3773	1046	0.377317	982	0.377333	904
0.378183	1062	0.37825	829	0.378217	707	0.378183	743	0.37825	379	0.378283	1072	0.37825	810	0.378233	989	0.378283	820	0.378183	893	0.3782	833	0.3782	821
0.379067	533	0.379133	633	0.3791	962	0.379067	1065	0.379133	985	0.379167	924	0.379133	864	0.379117	787	0.379167	749	0.379067	1015	0.379083	1049	0.379083	893
0.37995	824	0.380017	435	0.379983	585	0.37995	838	0.380017	970	0.38005	935	0.380017	750	0.38	1133	0.38005	624	0.37995	801	0.379967	762	0.379967	535
0.380833	876	0.3809	609	0.380867	712	0.380833	897	0.3809	950	0.380933	1118	0.3809	1120	0.380883	641	0.380933	753	0.38085	761	0.38085	833	0.38085	871
0.381717	812	0.381783	960	0.38175	702	0.381717	1000	0.381783	899	0.381817	954	0.381783	1109	0.381767	647	0.381817	842	0.381717	1008	0.381733	292	0.381733	660
0.3826	809	0.382667	917	0.382633	678	0.3826	597	0.382667	1013	0.3827	589	0.382667	878	0.38265	988	0.3827	923	0.3826	905	0.382617	860	0.382633	482
0.383483	1283	0.38355	638	0.383517	833	0.383483	1030	0.38355	886	0.383583	645	0.38355	624	0.383533	980	0.383583	928	0.383483	529	0.3835	872	0.383517	971
0.384367	1042	0.384433	789	0.3844	934	0.384367	379	0.384433	996	0.384467	610	0.384433	846	0.384417	800	0.384467	928	0.384367	697	0.384383	1120	0.3844	930
0.38525	779	0.385317	552	0.385283	928	0.38525	1007	0.385317	939	0.38535	891	0.385317	895	0.3853	907	0.38535	945	0.38525	751	0.385267	787	0.385283	421
0.386133	590	0.3862	1085	0.386167	895	0.386133	911	0.3862	1035	0.386233	1048	0.3862	854	0.386183	1048	0.386233	809	0.386133	780	0.38615	1017	0.386167	536
0.387017	877	0.387083	1040	0.38705	942	0.387033	312	0.387083	880	0.387117	877	0.387083	1188	0.387067	1038	0.387117	528	0.387033	605	0.387033	1098	0.38705	1090
0.3879	774	0.387967	515	0.387933	1026	0.3879	495	0.387967	1108	0.388	1205	0.387967	837	0.38795	948	0.388	604	0.387917	457	0.387917	979	0.387933	786
0.388783	975	0.38885	717	0.388817	864	0.388783	970	0.38885	957	0.3889	785	0.38885	893	0.388833	1054	0.3889	689	0.3888	1087	0.3888	884	0.388817	609
0.389667	624	0.389733	926	0.389717	838	0.389667	943	0.389733	400	0.389767	1012	0.389733	349	0.389717	937	0.389783	588	0.389683	721	0.3897	814	0.3897	832
0.39055	960	0.390617	843	0.3906	668	0.39055	936	0.390617	833	0.39065	484	0.390617	776	0.3906	1083	0.390667	930	0.390567	965	0.390567	763	0.390583	760
0.391433	986	0.3915	1168	0.391483	654	0.391433	914	0.3915	749	0.391533	845	0.3915	872	0.391483	848	0.39155	854	0.39145	658	0.391467	950	0.391467	977
0.392317	1033	0.392383	1150	0.392367	515	0.392317	922	0.392383	911	0.392417	909	0.3924	925	0.392367	734	0.392433	805	0.392333	939	0.392333	1017	0.39235	997
0.3932	1101	0.393267	586	0.39325	560	0.3932	912	0.393267	1173	0.3933	921	0.393267	1003	0.39325	911	0.393317	914	0.393217	780	0.393217	978	0.393233	636
0.394083	1035	0.39415	1014	0.394133	838	0.394083	1041	0.39415	935	0.394183	975	0.39415	949	0.394133	837	0.3942	604	0.3941	1071	0.3941	924	0.394117	1027
0.394967	880	0.395033	339	0.395017	413	0.394967	723	0.395033	780	0.395067	1010	0.395033	1051	0.395017	400	0.395083	733	0.394983	990	0.394983	747	0.395	912
0.39585	966	0.395917	947	0.3959	780	0.39585	825	0.395917	641	0.39595	1045	0.395917	650	0.3959	847	0.395967	629	0.395867	1042	0.395867	796	0.395883	941
0.396733	680	0.3968	964	0.396783	1100	0.396733	1093	0.3968	893	0.396833	1184	0.3968	802	0.396783	734	0.39685	808	0.39675	853	0.396767	842	0.396767	975
0.397617	987	0.397683	763	0.397667	741	0.397617	940	0.397683	854	0.397717	948	0.397683	593	0.397667	837	0.397733	1082	0.397633	790	0.397633	802	0.39765	879
0.3985	885	0.398567	885	0.39855	978	0.3985	447	0.398567	1253	0.398617	848	0.398583	714	0.39855	524	0.398617	951	0.398517	997	0.398533	576	0.398533	1025
0.399383	1055	0.399467	816	0.39945	837	0.399383	729	0.39945	1007	0.399483	902	0.39945	514	0.399433	957	0.3995	629	0.3994	1043	0.399417	958	0.399417	810
0.400267	639	0.40035	891	0.400317	935	0.400267	576	0.400333	823	0.400367	1022	0.400333	763	0.400333	853	0.400383	973	0.400283	683	0.4003	1017	0.4003	954
0.40115	1093	0.401233	576	0.4012	870	0.40115	408	0.401217	539	0.40125	910	0.401217	1062	0.4012	953	0.401267	857	0.401167	841	0.401183	922	0.401183	761
0.402033	953	0.402117	904	0.402083	591	0.40205	924	0.4021	1012	0.402133	761	0.4021	595	0.402083	617	0.40215	1020	0.40205	607	0.402067	976	0.402067	939
0.402917	610	0.403	630	0.402967	512	0.402917	815	0.402983	953	0.403017	612	0.402983	940	0.402967	464	0.403033	826	0.402933	1007	0.40295	892	0.40295	955
0.4038	859	0.403883	867	0.403867	935	0.4038	896	0.403867	1012	0.4039	1172	0.403883	1017	0.403867	655	0.403917	466	0.403817	685	0.403833	929	0.403833	952
0.404683	895	0.404767	293	0.40475	589	0.404683	736	0.40475	1063	0.404783	938	0.404767	897	0.40475	302	0.4048	887	0.4047	985	0.404717	903	0.404717	776
0.405567	690	0.40565	866	0.405633	800	0.405567	836	0.405633	993	0.405667	1272	0.40565	1046	0.405633	985	0.405683	1250	0.405583	812	0.4056	873	0.4056	817
0.40645	996	0.406533	517	0.406517	435	0.40645	753	0.406517	1014	0.40655	1073	0.406533	583	0.406517	426	0.406567	952	0.406467	1057	0.406483	1041	0.406483	817
0.407333	907	0.407417	550	0.4074	1051	0.407333	528	0.4074	825	0.407433	834	0.407417	907	0.4074	876	0.40745	909	0.40735	810	0.407367	838	0.407367	873
0.408217	718	0.4083	937	0.408283	435	0.408217	1095	0.408283	845	0.408317	1065	0.4083	979	0.408283	901	0.408333	979	0.408233	889	0.40825	803	0.40825	868
0.4091	815	0.409183	683	0.409167	914	0.409117	360	0.409167	661	0.4092	1212	0.409183	705	0.409167	1080	0.409217	1017	0.409117	909	0.409133	976	0.409133	833
0.409983	471	0.410067	659	0.41005	892	0.41	573	0.41005	561	0.4101	590	0.410067	550	0.41005	871	0.4101	902	0.41	929	0.410017	1064	0.410033	803
0.410867	1074	0.41095	865	0.410933	1048	0.410883	775	0.410933	828	0.410983	673	0.41095	505	0.410933	845	0.410983	729	0.410883	971	0.4109	971	0.410917	924
0.41175	852	0.411833	376	0.411817	998	0.411767	934	0.411833	486	0.411867	849	0.411833	768	0.411817	785	0.411867	913	0.411767	750	0.411783	1012	0.4118	990
0.412633	858	0.412733	1059	0.4127	924	0.41265	760	0.4127	1048	0.41275	472	0.412717	1005	0.4127	1047	0.41275	688	0.41265	880	0.412667	800	0.412683	1074
0.413517	967	0.413617	686	0.413583	801	0.413533	652	0.413583	691	0.413633	971	0.4136	663	0.413583	835	0.413633	978	0.413533	790	0.41355	910	0.413567	539
0.4144	736	0.4145	703	0.414467	629	0.414417	827	0.414483	614	0.414517	1063	0.414483	902	0.414467	747	0.414517	833	0.414417	503	0.414433	886	0.41445	1030
0.415283	949	0.415383	617	0.41535	624	0.4153	898	0.41535	945	0.4154	988	0.415367	997	0.41535	798	0.4154	609	0.4153	908	0.415317	812	0.415333	889
0.416167	807	0.416267	1009	0.416233	1041	0.416183	784	0.41625	814	0.416283	697	0.41625	991	0.416233	427	0.416283	988	0.416183	792	0.4162	662	0.416217	700
0.41705	797	0.41715	801	0.417117	929	0.417067	896	0.417117	836	0.417167	807	0.417133	873	0.417117	988	0.417167	1027	0.417067	905	0.417083	879	0.4171	904
0.417933	634	0.418033	827	0.418017	1359	0.41795	637	0.418	797	0.41805	984	0.418017	947	0.418	708	0.41805	841	0.41795	600	0.417967	909	0.417983	755
0.418833	773	0.418917	954	0.418883	989	0.418833	817	0.418883	805	0.418933	865	0.4189	874	0.418883	895	0.418933	538	0.418833	1015	0.41885	925	0.418867	670
0.4197	984	0.4198	947	0.419767	1041	0.419717	891	0.419767	938	0.419817	910	0.419783	930	0.419767	628	0.419817	379	0.419717	1124	0.419733	1005	0.41975	938
0.420583	1054	0.420683	964	0.42065	1101	0.4206	880	0.42065	907	0.4207	955	0.420667	1041	0.42065	850	0.4207	1163	0.4206	773	0.420617	977	0.420633	808
0.421483	854	0.421567	670	0.42155	863	0.421483	616	0.421533	448	0.421583	916	0.42155	899	0.421533	876	0.421583	997	0.421483	839	0.4215	932	0.421517	912
0.42235	952	0.42245	793	0.422433	887	0.422367	779	0.422417	716	0.422467	914	0.422433	1028	0.422417	996	0.422467	968	0.422367	1012	0.422383	1136	0.422417	575
0.423233	666	0.423333	930	0.423317	372	0.42325	898	0.4233	818	0.42335	1108	0.423317	1046	0.4233	952	0.42335	937	0.42325	896	0.423267	841	0.4233	609
0.424117	1364	0.424217	500	0.4242	1017	0.424133	677	0.424183	589	0.424233	683	0.4242	897	0.424183	374	0.42425	902	0.424133	889	0.42415	1048	0.424183	1032
0.425	511	0.4251	972	0.425083	1072	0.425017	983	0.425067	800	0.425117	1015	0.425083	802	0.425067	1035	0.425117	810	0.425017	949	0.425033	812	0.425067	850
0.425883	707	0.425983	965	0.425967	920	0.4259	989	0.42595	815	0.426	882	0.425967	392	0.42595	752	0.426	865	0.4259	1152	0.425917	897	0.42595	1039
0.426767	823	0.426867	974	0.42685	453	0.426783	804	0.426833	1002	0.426883	978	0.42685	859	0.426833	757	0.426883	1024	0.426783	801	0.4268	554	0.426833	1120
0.42765	901	0.42775	433	0.427733	871	0.427667	1179	0.427733	578	0.427767	980	0.427733	820	0.427717	899	0.427767	649	0.427667	918	0.427683	870	0.427717	974
0.428533	592	0.428633	910	0.428617	907	0.42855	316	0.4286	412	0.428667	828	0.428617	754	0.4286	1057	0.428667	690	0.42855	450	0.428567	396	0.4286	800
0.429417	946	0.429517	868	0.4295	960	0.429433	902	0.429483	962	0.42955	725	0.4295	963	0.4295	840	0.429533	897	0.42945	447	0.42945	549	0.429483	467
0.430317	580	0.4304	960	0.430383	615	0.430317	1002	0.430367	941	0.430433	997	0.430383	945	0.430367	1000	0.430433	832	0.430317	588	0.43035	715	0.430367	1085
0.4312	688	0.431283	575	0.431267	838	0.4312	839	0.431267	1011	0.431317	763	0.431267	927	0.43125	914	0.431317	960	0.4312	832	0.431233	882	0.43125	1143
0.432083	648	0.432167	909	0.43215	892	0.432083	672	0.43215	838	0.4322	452	0.43215	658	0.432133	632	0.4322	914	0.4321	845	0.432117	950	0.432133	1130
0.432967	713	0.43305	771	0.433033	1001	0.432967	733	0.433033	879	0.433083	951	0.43305	873	0.433017	955	0.433083	1193	0.432983	984	0.433	510	0.433017	901
0.43385	972	0.433933	454	0.433917	921	0.43385	889	0.433917	960	0.433967	968	0.433917	948	0.433917	1142	0.433967	920	0.433867	776	0.433883	1071	0.4339	661
0.434733	829	0.434817	905	0.4348	991	0.434733	1059	0.4348	986	0.43485	980	0.4348	665	0.434783	362	0.43485	1005	0.43475	993	0.434767	1023	0.434783	1060
0.435617	662	0.4357	842	0.435683	560	0.435617	947	0.435683	887	0.435733	899	0.435683	574	0.435667	753	0.435733	774	0.435633	807	0.43565	524	0.435667	938
0.4365	622	0.436583	1112	0.436567	611	0.4365	585	0.436567	799	0.436617	823	0.436567	725	0.43655	1009	0.436617	1063	0.436517	948	0.436533	1020	0.43655	909
0.437383	826	0.437467	852	0.43745	850	0.437383	828	0.43745	958	0.4375	779	0.43745	553	0.437433	934	0.4375	939	0.4374	912	0.437417	587	0.437433	788
0.438267	676	0.43835	967	0.438333	955	0.438267	865	0.438333	661	0.438383	922	0.438333	673	0.438317	813	0.438383	1153	0.438283	584	0.4383	899	0.438317	580
0.43915	641	0.439233	889	0.439217	1004	0.43915	558	0.439217	907	0.439267	711	0.439217	943	0.4392	1014	0.439267	941	0.439167	779	0.439183	782	0.4392	846
0.440033	820	0.440117	912	0.4401	933	0.440033	738	0.4401	625	0.44015	938	0.440117	839	0.440083	690	0.44015	830	0.44005	560	0.440067	901	0.440083	634
0.440917	835	0.441	1034	0.440983	1112	0.440917	953	0.440983	603	0.441033	787	0.441	1125	0.440983	817	0.441033	601	0.440933	448	0.44095	893	0.440967	815
0.4418	1065	0.441883	932	0.441867	1023	0.441817	721	0.441867	1016	0.441917	787	0.441883	671	0.44185	954	0.441917	833	0.441817	491	0.441833	1036	0.44185	936
0.442683	852	0.442767	1040	0.44275	943	0.4427	762	0.44275	950	0.4428	820	0.442767	807	0.442733	892	0.4428	1101	0.4427	828	0.442717	991	0.442733	961
0.443567	839	0.44365	992	0.443633	972	0.443583	947	0.443633	1063	0.443683	784	0.44365	659	0.443617	499	0.443683	802	0.443583	926	0.4436	813	0.443617	903
0.44445	851	0.444533	891	0.444517	498	0.444467	973	0.444517	612	0.444567	847	0.444533	867	0.444517	1062	0.444567	1155	0.444467	897	0.444483	738	0.4445	778
0.445333	702	0.445417	897	0.4454	1072	0.44535	910	0.4454	553	0.445467	949	0.445417	802	0.4454	435	0.44545	662	0.44535	984	0.445367	803	0.445383	993
0.446217	850	0.446317	1108	0.446283	774	0.446233	1003	0.446283	958	0.446333	1002	0.4463	428	0.446283	877	0.446333	725	0.446233	888	0.44625	943	0.446267	952
0.4471	1016	0.447183	791	0.447167	1086	0.447117	293	0.447167	489	0.447217	924	0.447183	800	0.447167	986	0.447217	791	0.447117	882	0.447133	820	0.44715	848
0.447983	509	0.448067	857	0.448067	679	0.448	754	0.44805	828	0.4481	686	0.448067	1051	0.44805	735	0.4481	935	0.448	893	0.448017	964	0.448033	624
0.448867	442	0.448967	982	0.448933	459	0.448883	820	0.448933	939	0.448983	1052	0.44895	588	0.448933	1049	0.448983	877	0.448883	458	0.4489	1193	0.448917	1027
0.44975	855	0.44985	897	0.449817	716	0.449767	933	0.449817	870	0.449883	636	0.449833	679	0.449817	868	0.449867	992	0.449767	768	0.449783	873	0.4498	809
0.450633	997	0.450733	676	0.4507	845	0.45065	921	0.4507	1054	0.45075	827	0.450717	415	0.4507	974	0.45075	780	0.45065	1096	0.450667	868	0.450683	834
0.451517	849	0.451617	771	0.451583	738	0.451533	535	0.451583	814	0.451633	540	0.4516	680	0.451583	916	0.451633	660	0.451533	1042	0.45155	1103	0.451567	892
0.4524	941	0.4525	992	0.452467	558	0.452417	559	0.452467	917	0.452533	1063	0.452483	891	0.452467	924	0.452517	670	0.452417	884	0.452433	872	0.45245	639
0.453283	1227	0.453383	599	0.45335	1005	0.4533	722	0.45335	1116	0.453417	1050	0.453367	725	0.45335	978	0.4534	641	0.4533	482	0.453317	868	0.453333	677
0.454167	1066	0.454267	573	0.45425	1016	0.454183	678	0.454233	1047	0.4543	866	0.45425	1018	0.454233	1058	0.454283	1121	0.454183	528	0.4542	853	0.454217	530
0.45505	652	0.45515	1011	0.455117	615	0.455067	923	0.455117	909	0.455183	975	0.455133	826	0.455117	1087	0.455167	583	0.455067	452	0.455083	691	0.4551	992
0.455933	573	0.456033	649	0.456	1158	0.45595	864	0.456	567	0.456067	821	0.456017	717	0.456	1033	0.45605	813	0.45595	922	0.455967	625	0.455983	1197
0.456817	951	0.456917	695	0.4569	1090	0.45685	761	0.456883	998	0.45695	589	0.4569	895	0.456883	547	0.456933	975	0.456833	703	0.45685	1142	0.456867	871
0.4577	1024	0.4578	899	0.457783	822	0.457733	893	0.457767	874	0.457833	841	0.457783	815	0.457767	892	0.457817	977	0.457717	915	0.457733	702	0.45775	1017
0.458583	968	0.458683	993	0.458667	1122	0.458617	753	0.45865	923	0.458717	920	0.458667	1052	0.45865	874	0.4587	886	0.4586	767	0.458617	849	0.458633	650
0.459467	849	0.459567	980	0.45955	1075	0.4595	757	0.459533	683	0.4596	1086	0.45955	887	0.459533	641	0.459583	579	0.459483	666	0.4595	766	0.459517	932
0.46035	925	0.46045	841	0.460433	1072	0.460383	501	0.460417	932	0.460483	777	0.460433	880	0.460417	973	0.460467	965	0.460367	703	0.460383	478	0.4604	709
0.461233	1028	0.461333	901	0.461317	496	0.461267	850	0.4613	1012	0.461367	907	0.461317	920	0.4613	1023	0.46135	829	0.46125	807	0.461283	859	0.461283	673
0.462117	611	0.462217	954	0.4622	620	0.46215	948	0.462183	861	0.46225	537	0.4622	938	0.462183	555	0.462233	818	0.462133	965	0.46215	1049	0.462167	688
0.463	923	0.4631	592	0.463083	953	0.463033	1030	0.463067	857	0.463133	887	0.463083	960	0.463067	1003	0.463117	773	0.463017	904	0.463033	738	0.46305	364
0.463883	657	0.463983	991	0.463967	1023	0.463917	491	0.46395	926	0.464017	859	0.463967	643	0.46395	822	0.464	611	0.4639	874	0.463917	590	0.463933	853
0.464767	980	0.464867	1001	0.46485	916	0.4648	860	0.46485	829	0.4649	596	0.46485	945	0.464833	826	0.464883	1065	0.464783	902	0.4648	932	0.464817	907
0.46565	789	0.46575	997	0.465733	845	0.465683	915	0.465733	958	0.465783	935	0.465733	937	0.465717	1162	0.465783	959	0.465667	425	0.465683	987	0.4657	679
0.466533	711	0.466633	932	0.466617	1080	0.466567	910	0.466617	975	0.466667	1165	0.466617	704	0.4666	382	0.466667	878	0.46655	622	0.466567	953	0.466583	863
0.467417	815	0.467517	977	0.4675	804	0.46745	863	0.4675	982	0.46755	752	0.4675	805	0.467483	1007	0.467533	700	0.46745	1073	0.46745	582	0.467467	632
0.4683	903	0.4684	687	0.468383	945	0.468333	871	0.468383	951	0.468433	848	0.468383	880	0.468367	813	0.468417	905	0.468317	597	0.468333	852	0.46835	422
0.469183	858	0.469283	799	0.469267	862	0.469217	773	0.469267	915	0.469317	892	0.469267	884	0.46925	942	0.4693	454	0.4692	1120	0.469217	1018	0.469233	1009
0.470067	982	0.470167	820	0.47015	997	0.4701	885	0.47015	651	0.4702	885	0.47015	849	0.470133	725	0.470183	961	0.470083	909	0.4701	826	0.470117	590
0.47095	618	0.47105	805	0.471033	1042	0.470983	1037	0.471033	1111	0.471083	973	0.471033	905	0.471017	333	0.471067	886	0.470967	454	0.471	880	0.471	1117
0.471833	1140	0.471933	876	0.471917	587	0.471867	767	0.471917	368	0.471967	858	0.471917	920	0.4719	1148	0.471967	970	0.47185	679	0.471867	666	0.471883	536
0.472717	723	0.472817	647	0.4728	707	0.47275	864	0.4728	888	0.47285	976	0.4728	553	0.472783	995	0.472833	1022	0.472733	879	0.47275	875	0.472767	757
0.4736	533	0.4737	1048	0.473683	1114	0.473633	842	0.473683	827	0.473733	763	0.473683	1190	0.473667	893	0.473733	867	0.473617	963	0.473633	1026	0.47365	690
0.474483	896	0.474583	798	0.474567	908	0.474517	507	0.474583	991	0.474617	1008	0.474567	632	0.47455	797	0.474617	926	0.474517	872	0.474517	942	0.474533	920
0.475383	628	0.475467	761	0.47545	907	0.4754	975	0.475467	859	0.4755	559	0.47545	832	0.475433	793	0.4755	529	0.4754	818	0.4754	918	0.475417	876
0.476267	984	0.47635	1053	0.47635	864	0.476283	985	0.47635	600	0.476383	800	0.476333	995	0.476317	864	0.476383	410	0.476283	788	0.476283	783	0.4763	838
0.47715	822	0.477233	815	0.477217	832	0.477167	780	0.477233	1009	0.477267	909	0.477217	797	0.477217	785	0.477267	562	0.477167	1047	0.477167	715	0.477183	1010
0.478033	814	0.478117	924	0.4781	998	0.47805	864	0.478117	930	0.47815	1063	0.4781	1022	0.478083	971	0.47815	1024	0.47805	773	0.47805	962	0.478067	966
0.478917	620	0.479	802	0.478983	883	0.478933	935	0.479	1048	0.479033	872	0.478983	953	0.478983	934	0.479033	1047	0.478933	1002	0.478933	1004	0.47895	800
0.4798	862	0.479883	878	0.479867	580	0.479833	896	0.479883	1041	0.479917	1050	0.479867	827	0.47985	1112	0.479917	654	0.479817	1045	0.479817	1102	0.479833	379
0.480683	1104	0.480767	1057	0.48075	1047	0.4807	991	0.480767	275	0.4808	660	0.48075	851	0.480733	985	0.4808	890	0.4807	428	0.480717	697	0.480717	385
0.481567	992	0.48165	612	0.481633	1020	0.4816	975	0.48165	715	0.481683	605	0.481633	572	0.481617	858	0.481683	833	0.481583	854	0.4816	835	0.4816	833
0.48245	709	0.482533	1035	0.482517	1039	0.482467	899	0.482533	864	0.482567	855	0.482517	1039	0.4825	663	0.482567	865	0.482467	1038	0.482467	640	0.482483	880
0.483333	613	0.483417	890	0.4834	926	0.48335	873	0.483417	859	0.48345	740	0.4834	838	0.483383	1025	0.48345	728	0.48335	1011	0.483367	714	0.483367	932
0.484217	1027	0.484317	971	0.484283	865	0.484233	973	0.4843	985	0.484333	712	0.484283	998	0.484267	598	0.484333	884	0.484233	649	0.48425	877	0.48425	978
0.4851	447	0.485183	857	0.485167	560	0.485117	1113	0.485183	977	0.485217	935	0.485183	1066	0.48515	967	0.485217	1015	0.485117	755	0.485133	892	0.485133	926
0.485983	822	0.486067	836	0.48605	521	0.486017	565	0.486067	476	0.4861	923	0.486067	852	0.486033	605	0.4861	888	0.486	838	0.486017	1135	0.486017	678
0.486867	741	0.48695	717	0.486933	898	0.486883	604	0.48695	866	0.486983	753	0.48695	847	0.486933	948	0.486983	724	0.486883	982	0.4869	899	0.4869	497
0.48775	776	0.487833	751	0.487817	876	0.487767	914	0.487833	847	0.487867	858	0.487833	878	0.487817	855	0.487867	932	0.487767	936	0.487783	902	0.487783	834
0.488633	709	0.488733	795	0.4887	983	0.48865	902	0.488717	528	0.48875	415	0.488717	614	0.4887	683	0.48875	897	0.48865	1104	0.488667	789	0.488683	915
0.489517	1009	0.489617	968	0.4896	980	0.489533	879	0.4896	790	0.489633	771	0.4896	578	0.489583	802	0.489633	984	0.489533	859	0.48955	874	0.48955	755
0.4904	1027	0.4905	883	0.490467	698	0.490417	753	0.490483	822	0.490517	998	0.490483	709	0.490467	877	0.490517	860	0.490417	603	0.490433	554	0.490433	417
0.491283	1018	0.491383	705	0.49135	649	0.4913	841	0.491367	926	0.4914	923	0.491367	643	0.49135	687	0.4914	995	0.4913	953	0.491317	921	0.491317	1136
0.492167	941	0.492267	961	0.492233	979	0.4922	980	0.49225	818	0.492283	967	0.49225	1017	0.492233	412	0.492283	540	0.492183	888	0.4922	591	0.4922	1103
0.49305	885	0.49315	739	0.493117	935	0.493083	540	0.493133	986	0.493167	899	0.493133	786	0.493117	840	0.493167	870	0.493067	1004	0.493083	864	0.493083	555
0.493933	508	0.494033	793	0.494	739	0.493967	997	0.494017	941	0.49405	574	0.494017	664	0.494	964	0.49405	614	0.49395	892	0.493967	584	0.493967	990
0.494817	913	0.494917	986	0.494883	874	0.49485	729	0.4949	846	0.494933	562	0.4949	988	0.494883	990	0.494933	1060	0.494833	759	0.49485	802	0.49485	758
0.4957	1120	0.4958	1004	0.495767	855	0.495733	939	0.495783	1002	0.495817	1100	0.495783	563	0.495767	480	0.495817	705	0.495717	679	0.495733	661	0.495733	509
0.496583	592	0.4967	947	0.49665	643	0.496617	638	0.496667	540	0.4967	1083	0.496667	764	0.49665	868	0.4967	979	0.4966	874	0.496617	932	0.496617	870
0.497467	943	0.497583	970	0.49755	790	0.4975	791	0.49755	565	0.497583	749	0.49755	704	0.497533	1067	0.497583	899	0.497483	404	0.4975	992	0.4975	930
0.49835	1090	0.498467	807	0.498417	966	0.498383	968	0.498433	979	0.498467	589	0.498433	875	0.498417	886	0.498467	914	0.498367	1082	0.498383	729	0.498383	810
0.499233	845	0.49935	793	0.4993	899	0.499267	911	0.499317	792	0.499367	1015	0.499317	1100	0.4993	917	0.49935	839	0.49925	1036	0.499267	802	0.499267	917
0.500117	1025	0.500233	1015	0.500183	997	0.50015	921	0.5002	698	0.50025	833	0.5002	855	0.500183	1148	0.500233	825	0.500133	513	0.50015	876	0.50015	471
0.501	1014	0.501117	577	0.501067	1013	0.501033	955	0.501083	621	0.501133	939	0.501083	843	0.501067	502	0.501117	927	0.501017	720	0.501033	403	0.501033	466
0.501883	997	0.502	854	0.50195	859	0.501917	587	0.501967	312	0.502017	768	0.501967	915	0.50195	903	0.502	1008	0.5019	583	0.501917	653	0.501917	938
0.502767	1139	0.502883	1197	0.50285	907	0.5028	977	0.50285	500	0.5029	1003	0.50285	502	0.502833	723	0.502883	892	0.502783	990	0.5028	902	0.5028	0
0.50365	662	0.503767	857	0.503717	813	0.503683	835	0.503733	803	0.503783	990	0.503733	901	0.503717	920	0.503767	846	0.503667	868	0.503683	575	0.503683	709
0.504533	1216	0.50465	607	0.5046	991	0.504567	415	0.504617	1088	0.504667	622	0.504617	891	0.5046	855	0.50465	577	0.50455	1053	0.504567	729	0.504583	796
0.505417	1065	0.505533	859	0.5055	840	0.50545	899	0.5055	801	0.50555	1020	0.5055	684	0.505483	770	0.505533	998	0.505433	678	0.50545	773	0.50545	341
0.5063	1332	0.506417	928	0.506383	748	0.506333	991	0.506383	571	0.506433	480	0.506383	741	0.506367	923	0.506417	808	0.506317	947	0.506333	1061	0.50635	899
0.50895	943	0.5073	678	0.507267	1339	0.507217	852	0.507267	1097	0.507317	977	0.507267	1391	0.50725	1042	0.5073	864	0.5072	928	0.507217	548	0.507233	1259
0.509833	791	0.508183	645	0.50905	3736	0.5081	408	0.50815	1314	0.5082	1122	0.50905	1117	0.508133	854	0.508183	618	0.508083	798	0.5081	595	0.509	962
0.5107	795	0.509067	718	0.51085	921	0.508983	808	0.51165	1088	0.509083	1088	0.509933	816	0.509017	1278	0.509067	947	0.508967	907	0.508983	1068	0.509883	599
0.511583	767	0.50995	866	0.511733	1038	0.509867	1059	0.512533	864	0.509967	1188	0.510817	849	0.5108	2416	0.50995	999	0.50985	1570	0.510767	4072	0.510767	1053
0.512467	1213	0.510833	1070	0.512617	1034	0.51075	791	0.5134	847	0.5126	1097	0.5117	850	0.51255	618	0.510833	1113	0.510767	2828	0.51255	890	0.51165	562
0.51335	893	0.511717	1202	0.5135	803	0.511633	1228	0.514283	818	0.513467	1018	0.512583	893	0.513433	899	0.511717	1346	0.511667	1167	0.513417	693	0.512533	990
0.514233	704	0.513517	3064	0.514383	1172	0.514283	847	0.515167	672	0.51435	722	0.513467	1198	0.5143	896	0.515217	1023	0.512567	887	0.514317	954	0.513417	507
0.515133	865	0.515283	904	0.515267	755	0.51515	1174	0.516067	908	0.515233	661	0.51435	979	0.515183	586	0.5161	637	0.513433	838	0.5152	1047	0.5143	803
0.516017	942	0.51615	1137	0.51615	1223	0.516033	977	0.51695	835	0.516133	646	0.515233	912	0.516067	987	0.516983	1028	0.514317	545	0.516083	974	0.515183	1224
0.5169	793	0.517033	583	0.517033	722	0.516917	629	0.517833	753	0.517017	845	0.516117	890	0.516967	426	0.517867	705	0.5152	1025	0.516967	811	0.516067	1065
0.517783	1175	0.517917	887	0.517917	950	0.5178	620	0.518717	1093	0.5179	992	0.517	1047	0.517833	666	0.51875	966	0.5161	897	0.51785	803	0.516967	690
0.519533	1111	0.5188	866	0.5188	1074	0.518683	948	0.5196	949	0.518783	805	0.517883	996	0.518733	698	0.519633	591	0.516983	713	0.518733	633	0.51785	674
0.520417	1588	0.519683	1084	0.519683	997	0.519567	436	0.520483	1009	0.519667	714	0.518767	875	0.5196	1030	0.520517	800	0.517867	871	0.519617	545	0.518733	886
0.522183	1009	0.520567	941	0.520567	900	0.52045	953	0.522233	820	0.52055	775	0.51965	888	0.5205	1043	0.5214	1027	0.51875	955	0.5205	787	0.519617	722
0.523933	1020	0.52145	1028	0.52145	1021	0.521333	1053	0.523117	918	0.521433	997	0.520533	1042	0.521367	891	0.522283	741	0.519633	1007	0.521383	925	0.5205	825
0.524833	1201	0.522333	975	0.522333	1132	0.522217	849	0.524	1096	0.522317	1018	0.521417	1104	0.52225	845	0.523167	1084	0.520517	943	0.522267	711	0.521383	949
0.526583	928	0.523217	1317	0.524083	1289	0.5231	936	0.524883	841	0.5232	927	0.5223	962	0.523133	1033	0.52405	804	0.5214	623	0.52315	821	0.522267	826
0.52745	1041	0.524983	941	0.524967	1117	0.523983	975	0.525767	1051	0.524083	874	0.523183	949	0.524917	829	0.524933	734	0.522283	855	0.524033	1013	0.52315	954
0.528333	903	0.525867	1245	0.52675	818	0.524867	963	0.527517	872	0.524967	834	0.524067	846	0.5258	959	0.525833	952	0.523167	809	0.5258	910	0.524033	773
0.529217	979	0.52675	937	0.527617	899	0.52575	935	0.5284	926	0.52585	898	0.52495	885	0.526667	1088	0.526717	965	0.52405	541	0.526683	889	0.524917	888
0.5301	892	0.527617	1138	0.5285	691	0.526633	866	0.529283	929	0.526733	764	0.525833	1059	0.527567	908	0.5276	813	0.524933	875	0.527567	1025	0.5258	867
0.530983	654	0.53025	1129	0.529383	887	0.527517	1140	0.530167	1048	0.527617	1062	0.526717	910	0.528433	903	0.528483	772	0.525817	1077	0.529317	722	0.526683	718
0.531867	817	0.53115	905	0.530267	1125	0.529283	828	0.53105	627	0.529383	800	0.5276	1096	0.529333	836	0.529367	947	0.5267	992	0.5302	874	0.527567	572
0.53275	1218	0.532033	859	0.53115	970	0.530167	986	0.531933	936	0.530267	1009	0.529367	852	0.530217	980	0.53025	985	0.527583	741	0.531083	889	0.52845	699
0.533633	862	0.532917	1141	0.532033	1149	0.53105	865	0.532817	714	0.531133	667	0.53025	574	0.5311	1063	0.531133	801	0.528467	771	0.531967	647	0.529333	937
0.534517	815	0.534667	916	0.5338	836	0.531933	903	0.5337	1033	0.532017	998	0.531133	1071	0.531983	818	0.532017	843	0.52935	783	0.53285	536	0.530217	829
0.535417	908	0.53555	879	0.534667	747	0.532817	925	0.534583	847	0.5329	785	0.532017	1205	0.532867	639	0.5329	672	0.530233	737	0.533733	596	0.5311	732
0.536283	886	0.536433	647	0.535567	998	0.5337	1088	0.535467	602	0.533783	967	0.5329	885	0.53375	652	0.533783	655	0.531117	1170	0.534617	596	0.531983	889
0.537167	826	0.537317	964	0.53645	848	0.53545	846	0.53635	523	0.534683	1057	0.533783	930	0.534633	936	0.534667	871	0.532	960	0.5355	952	0.532867	785
0.53805	636	0.5382	935	0.537333	651	0.536333	663	0.537233	884	0.53555	925	0.534667	1041	0.535517	870	0.53555	802	0.532883	825	0.536383	868	0.53375	1029
0.538933	842	0.539083	900	0.538217	615	0.537217	734	0.538117	1065	0.536433	761	0.53555	858	0.5364	960	0.536433	830	0.533767	698	0.537267	535	0.534633	642
0.539817	1125	0.539967	896	0.5391	1134	0.5381	827	0.539	1001	0.537333	872	0.536433	1184	0.537283	1091	0.537317	921	0.53465	786	0.53815	817	0.535517	648
0.5407	668	0.54085	903	0.539983	968	0.538983	937	0.539883	816	0.538217	849	0.537317	448	0.538167	911	0.5382	732	0.535533	743	0.539033	588	0.5364	892
0.541583	967	0.541733	758	0.540867	952	0.539867	1000	0.540767	877	0.5391	1017	0.5382	901	0.53905	967	0.539083	685	0.536417	1120	0.539933	924	0.537283	970
0.542467	717	0.542617	933	0.54175	911	0.54075	1062	0.54165	761	0.539983	753	0.539083	945	0.539933	771	0.539967	804	0.5373	374	0.5408	884	0.538167	685
0.54335	664	0.5435	667	0.542633	1028	0.541633	816	0.542533	807	0.540867	991	0.539967	789	0.540817	1012	0.54085	403	0.538183	877	0.5417	626	0.53905	873
0.544233	1086	0.544383	846	0.543517	752	0.542517	1091	0.543417	1035	0.54175	614	0.54085	839	0.5417	966	0.541733	1041	0.539067	993	0.542567	954	0.539933	964
0.545133	764	0.545267	1036	0.5444	782	0.5434	1064	0.5443	749	0.542633	760	0.541733	772	0.542583	735	0.542617	887	0.53995	960	0.54345	662	0.540817	764
0.546	750	0.54615	859	0.545283	947	0.544283	571	0.545183	1024	0.543517	780	0.542617	907	0.543467	827	0.5435	1059	0.540833	905	0.544333	951	0.5417	941
0.546883	991	0.547033	539	0.546167	980	0.545167	705	0.546067	675	0.5444	548	0.5435	989	0.54435	836	0.544383	967	0.541717	799	0.545217	973	0.542583	1023
0.547767	916	0.547917	435	0.54705	885	0.54605	982	0.54695	987	0.545283	604	0.544383	934	0.545233	983	0.545267	857	0.5426	816	0.5461	1266	0.543467	967
0.54865	1099	0.5488	942	0.547933	893	0.546933	952	0.547833	575	0.546167	910	0.545267	561	0.546117	482	0.54615	729	0.543483	761	0.546983	921	0.54435	530
0.549533	900	0.549683	945	0.548817	714	0.547817	548	0.548717	567	0.54705	1171	0.54615	1050	0.547	702	0.547033	846	0.544367	807	0.547867	522	0.545233	840
0.550417	792	0.550567	1033	0.5497	905	0.5487	726	0.5496	590	0.547933	927	0.547033	974	0.547883	685	0.547917	497	0.545267	999	0.54875	1055	0.546133	1070
0.5513	795	0.55145	908	0.550583	1012	0.549583	873	0.550483	938	0.548817	849	0.547917	674	0.548767	826	0.5488	840	0.546133	911	0.549633	988	0.547	876
0.552183	1091	0.552333	1063	0.551467	622	0.550467	723	0.551367	857	0.5497	550	0.5488	1063	0.54965	1005	0.549683	940	0.547017	768	0.550517	832	0.547883	835
0.553067	686	0.553217	961	0.55235	473	0.55135	943	0.55225	752	0.550583	914	0.549683	532	0.550533	1053	0.550567	347	0.5479	1041	0.5514	732	0.548783	988
0.553967	821	0.5541	1022	0.553233	780	0.552233	968	0.553133	846	0.551467	661	0.550567	760	0.551417	947	0.55145	704	0.5488	777	0.552283	898	0.54965	900
0.554833	716	0.554983	683	0.554117	980	0.553117	997	0.554017	714	0.55235	836	0.55145	839	0.5523	775	0.552333	799	0.549683	770	0.553167	917	0.55055	990
0.555717	674	0.555867	1035	0.555	571	0.554	865	0.5549	770	0.553233	1014	0.552333	1041	0.553183	913	0.553217	937	0.550567	805	0.55405	552	0.551433	450
0.556617	908	0.55675	837	0.555883	758	0.554883	974	0.555783	1120	0.554117	901	0.553217	653	0.554067	759	0.5541	884	0.55145	726	0.554933	423	0.552317	697
0.5575	725	0.557633	959	0.556767	736	0.555767	688	0.556667	707	0.555	515	0.5541	786	0.55495	941	0.554983	1059	0.552333	888	0.555833	897	0.5532	974
0.558383	980	0.558517	762	0.55765	967	0.55665	702	0.55755	628	0.555883	885	0.554983	668	0.555833	1029	0.555867	838	0.553217	638	0.5567	918	0.554083	959
0.559267	943	0.5594	941	0.558533	711	0.557533	750	0.558433	921	0.556767	743	0.555867	534	0.556717	836	0.55675	778	0.5541	668	0.557583	585	0.554967	984
0.56015	1048	0.560283	1184	0.559417	883	0.558417	686	0.559317	807	0.55765	473	0.55675	921	0.557617	578	0.55765	360	0.554983	812	0.558467	985	0.55585	1113
0.561033	885	0.561167	963	0.5603	927	0.5593	865	0.560217	825	0.558533	711	0.557633	583	0.558483	670	0.558533	682	0.555867	1005	0.55935	740	0.556733	889
0.561917	1109	0.56205	539	0.561183	1072	0.560183	714	0.5611	788	0.559433	849	0.558517	816	0.559367	895	0.559417	663	0.55675	1035	0.56025	635	0.557617	829
0.5628	964	0.562933	1235	0.562067	879	0.561067	1060	0.561983	1017	0.560317	540	0.5594	757	0.56025	753	0.5603	986	0.557633	1036	0.561117	865	0.5585	992
0.563683	998	0.563817	651	0.56295	876	0.56195	835	0.562867	686	0.5612	837	0.560283	867	0.561133	878	0.561183	314	0.558517	1026	0.562	717	0.559383	655
0.564567	549	0.5647	877	0.563833	704	0.562833	854	0.56375	1063	0.562083	762	0.561167	893	0.562017	935	0.562067	1162	0.5594	774	0.562883	1136	0.560267	840
0.56545	725	0.565583	403	0.564717	872	0.563717	880	0.564633	859	0.562967	1042	0.56205	561	0.5629	1003	0.56295	407	0.560283	830	0.563767	899	0.56115	585
0.566333	834	0.566467	730	0.5656	642	0.5646	887	0.565517	468	0.56385	967	0.562933	622	0.563783	1049	0.563833	736	0.561167	570	0.564667	888	0.562033	989
0.567217	766	0.56735	557	0.566483	457	0.565483	720	0.5664	1049	0.564733	975	0.563817	847	0.564667	436	0.564717	1054	0.56205	711	0.56555	973	0.562917	728
0.5681	951	0.568233	899	0.567367	774	0.566367	740	0.567283	773	0.565617	886	0.5647	785	0.56555	850	0.5656	311	0.562933	559	0.566433	433	0.5638	572
0.568983	898	0.569117	570	0.56825	1013	0.56725	808	0.568167	743	0.5665	796	0.565583	802	0.566433	914	0.566483	697	0.563817	1008	0.567317	834	0.564683	986
0.569867	559	0.57	1096	0.569133	958	0.568133	470	0.56905	709	0.567383	885	0.566483	902	0.567317	949	0.567367	522	0.5647	932	0.5682	547	0.565567	990
0.57075	1146	0.570883	855	0.570017	828	0.569017	970	0.569933	750	0.568267	826	0.56735	632	0.5682	832	0.56825	891	0.565583	940	0.569083	840	0.56645	366
0.571633	995	0.571767	539	0.5709	960	0.5699	762	0.570817	965	0.56915	860	0.568233	877	0.5691	1053	0.569133	930	0.566467	1011	0.569967	958	0.567333	960
0.572517	879	0.57265	1026	0.571783	378	0.570783	921	0.5717	755	0.570033	528	0.569133	736	0.569967	272	0.570017	924	0.56735	786	0.57085	703	0.568217	559
0.5734	543	0.573533	909	0.572667	835	0.571667	992	0.572583	1016	0.570917	957	0.57	943	0.570867	603	0.5709	792	0.568233	1099	0.571733	691	0.5691	573
0.574283	874	0.574417	687	0.57355	1010	0.57255	789	0.573467	1038	0.5718	630	0.5709	795	0.57175	1007	0.571783	940	0.569117	1033	0.572617	850	0.569983	1033
0.575167	905	0.575317	1035	0.574433	767	0.573433	809	0.57435	923	0.572683	633	0.571783	714	0.572633	558	0.572683	370	0.57	998	0.5735	912	0.570867	945
0.57605	840	0.5762	784	0.575317	855	0.574317	662	0.575233	743	0.573567	836	0.572667	971	0.573517	833	0.573567	970	0.570883	839	0.574383	1068	0.57175	787
0.576933	524	0.577083	979	0.5762	1042	0.5752	1034	0.576117	760	0.57445	671	0.57355	1012	0.5744	1030	0.57445	859	0.571767	405	0.575267	663	0.572633	795
0.577833	954	0.577967	883	0.577083	840	0.576083	637	0.577	900	0.575333	928	0.574433	1140	0.575283	813	0.575333	655	0.57265	1062	0.57615	860	0.573517	955
0.578717	577	0.57885	1278	0.577967	1097	0.576967	984	0.577883	613	0.576217	928	0.575317	749	0.576167	980	0.576217	651	0.573533	1050	0.577033	1009	0.5744	675
0.5796	488	0.579733	771	0.57885	940	0.57785	889	0.578767	901	0.5771	1129	0.5762	753	0.57705	948	0.5771	938	0.574417	1189	0.577917	635	0.575283	940
0.580483	661	0.580617	822	0.579733	997	0.578733	536	0.57965	1050	0.577983	822	0.577083	818	0.577933	1209	0.577983	1003	0.5753	866	0.5788	593	0.576167	429
0.581367	1004	0.5815	812	0.580617	1136	0.579617	527	0.580533	803	0.578867	916	0.577967	800	0.578817	440	0.578867	1076	0.576183	972	0.579683	801	0.57705	912
0.58225	700	0.582383	629	0.5815	962	0.5805	849	0.581417	937	0.57975	896	0.57885	932	0.5797	1052	0.57975	802	0.577067	925	0.580567	937	0.577933	851
0.583133	878	0.583267	1050	0.582383	1005	0.581383	565	0.5823	987	0.580633	1014	0.579733	576	0.580583	616	0.580633	716	0.57795	921	0.58145	865	0.578817	872
0.584017	933	0.58415	1030	0.583267	1039	0.582267	914	0.583183	990	0.581517	670	0.580617	1282	0.581467	902	0.581517	758	0.578833	703	0.582333	1038	0.5797	607
0.5849	1324	0.5859	1421	0.58415	1374	0.58315	1090	0.584067	804	0.5824	712	0.5815	896	0.58235	553	0.5824	1086	0.579717	487	0.583217	1250	0.580583	890
0.587517	3311	0.589367	4384	0.585933	2139	0.584917	2000	0.58495	1812	0.583283	913	0.582383	786	0.583233	933	0.583283	1017	0.5806	824	0.58585	3141	0.581467	630
0.591	5963	0.592883	11520	0.5877	3593	0.5884	5085	0.587567	2726	0.584167	964	0.583267	933	0.584117	1259	0.58505	1691	0.581483	707	0.589317	5704	0.58235	780
0.59455	15830	0.59645	25763	0.5912	7820	0.591917	11272	0.59105	6685	0.58505	1383	0.58415	1041	0.5859	2275	0.58765	4104	0.582367	763	0.59285	16622	0.583233	1052
0.59815	30429	0.60005	41360	0.59475	21857	0.59545	27058	0.594583	15427	0.585967	2239	0.585917	2077	0.587667	2777	0.591133	7613	0.58325	1089	0.596433	29285	0.585	2238
0.60175	35445	0.603683	48423	0.59835	35513	0.599033	37282	0.59815	29487	0.587733	3595	0.589383	3865	0.591133	6091	0.594683	21647	0.58415	1504	0.600017	36415	0.588483	4483
0.605383	38588	0.607317	44247	0.601933	44174	0.602617	38057	0.601767	36605	0.591217	6829	0.592883	12910	0.594683	18348	0.598267	36071	0.587633	3358	0.603617	37526	0.591983	10448
0.609017	50765	0.610933	48567	0.605567	42321	0.606217	50062	0.605367	37460	0.59475	21941	0.59645	25614	0.598283	30873	0.601867	38889	0.591133	11007	0.607217	53507	0.595567	23896
0.612667	65871	0.614583	58555	0.6092	66166	0.60985	67086	0.609	46715	0.598317	35924	0.600067	32672	0.601883	44278	0.605483	40301	0.5947	22599	0.61085	71725	0.59915	33614
0.616317	78234	0.618233	63786	0.612833	78051	0.613467	81223	0.61265	57526	0.6019	38817	0.603683	38765	0.605483	41372	0.609133	56879	0.598283	33975	0.6145	75009	0.602733	33767
0.61995	79786	0.621883	65325	0.616467	81673	0.6171	82876	0.616283	68428	0.605533	39188	0.6073	45836	0.609117	51395	0.612767	66741	0.601883	38674	0.61815	79868	0.60635	46502
0.623583	78553	0.625533	60893	0.6201	93076	0.620733	83989	0.619917	72552	0.60915	53038	0.610933	65890	0.61275	65715	0.616417	74538	0.605483	43665	0.621783	77158	0.609983	59363
0.627217	75766	0.6292	56677	0.623733	78071	0.624367	83678	0.62355	73203	0.612767	64572	0.614583	74972	0.616433	70621	0.62005	75150	0.609117	64146	0.62545	74565	0.613633	68228
0.630867	71189	0.63285	52764	0.627383	81687	0.628	77277	0.627183	61912	0.6164	72221	0.618233	77028	0.620117	74978	0.623683	76598	0.612733	75167	0.6291	68633	0.617267	69193
0.6345	71966	0.636467	51167	0.631	78659	0.631633	72841	0.630817	64300	0.620067	77121	0.621867	79765	0.623767	73277	0.627333	73435	0.616367	76563	0.632733	64099	0.6209	71561
0.638133	66922	0.6401	48003	0.634633	69316	0.63525	66433	0.634467	65216	0.623733	75705	0.6255	78751	0.6274	68903	0.630983	62751	0.62	84530	0.636367	61240	0.62455	75063
0.6418	63036	0.643733	45161	0.638267	66174	0.638867	64491	0.6381	53761	0.627383	66552	0.62915	74000	0.631017	62185	0.634633	59632	0.623633	78658	0.64	56164	0.6282	66286
0.64545	55014	0.64735	39967	0.641883	62925	0.642483	59702	0.641733	53129	0.63105	64021	0.632783	66183	0.634633	56887	0.638283	57047	0.627267	73807	0.643633	52861	0.631833	65291
0.649083	56620	0.650967	36242	0.645517	52793	0.6461	54127	0.645367	48234	0.634683	59451	0.636433	63189	0.638267	57935	0.641917	51461	0.630933	73305	0.647233	50070	0.635483	61607
0.652733	48363	0.654567	32765	0.649133	51038	0.649733	47321	0.648983	46315	0.6383	54052	0.64005	61646	0.641883	51978	0.645533	49153	0.63455	62043	0.65085	46510	0.639117	58668
0.656333	44127	0.65815	35472	0.652733	42351	0.653333	43616	0.6526	41065	0.641917	51826	0.643683	52385	0.6455	45021	0.64915	42588	0.638183	61045	0.654467	41850	0.642733	51371
0.659933	41578	0.66175	34711	0.656333	41175	0.656933	37386	0.656233	32765	0.645533	46949	0.6473	50971	0.649183	47049	0.65275	38724	0.641833	58017	0.65805	37259	0.64635	49949
0.663533	38265	0.66535	34747	0.659933	34870	0.6605	31057	0.659817	32450	0.64915	42117	0.650917	45645	0.652783	37458	0.65635	34363	0.645483	51512	0.661667	30620	0.649967	42929
0.667117	33933	0.668933	31283	0.663533	31430	0.664083	31475	0.6634	31211	0.65275	39558	0.654533	46139	0.6564	33422	0.65995	27452	0.6491	45493	0.665267	31333	0.653567	41800
0.670683	29516	0.672517	31838	0.6671	25949	0.667667	29738	0.666983	33509	0.65635	35303	0.658167	37997	0.660017	31989	0.663533	25179	0.652717	44882	0.668833	27863	0.65715	36559
0.67425	29366	0.676067	29604	0.670667	29345	0.671217	27397	0.670533	29137	0.659917	30542	0.66175	35582	0.663583	32489	0.6671	28307	0.656333	40895	0.672383	31808	0.660733	32096
0.677817	28445	0.6796	28534	0.674233	27018	0.6748	24128	0.674083	29109	0.6635	28113	0.665333	31185	0.667167	29924	0.67065	26485	0.659917	35652	0.675967	25724	0.6643	30270
0.681383	25920	0.683117	25785	0.677783	26743	0.678333	24347	0.677617	26442	0.667067	28597	0.668917	30640	0.67075	29957	0.6742	26113	0.663483	30484	0.679517	23245	0.667883	29036
0.684917	24034	0.686633	22984	0.681333	26180	0.681867	24033	0.681133	25505	0.670633	28112	0.672483	31385	0.674317	28637	0.67775	26218	0.667067	28918	0.68305	25209	0.671433	31280
0.68845	20478	0.69015	18427	0.684867	21042	0.6854	18895	0.684667	22767	0.674183	27312	0.67605	27621	0.677867	25982	0.681283	25912	0.670633	29130	0.6866	22074	0.674983	26999
0.691983	18091	0.693667	13890	0.688383	19852	0.688917	17643	0.688183	18895	0.677717	25501	0.6796	23534	0.681417	29174	0.6848	21547	0.674183	26338	0.690117	19102	0.678567	25443
0.6955	16991	0.697167	10355	0.6919	14825	0.692467	14674	0.691683	18309	0.68125	23087	0.683117	24991	0.68495	25001	0.688317	19835	0.677717	26690	0.693633	13835	0.682117	24554
0.699	13688	0.700667	9843	0.6954	15268	0.695983	11600	0.6952	11545	0.684767	20258	0.68665	21535	0.688467	18368	0.691817	15295	0.681267	24693	0.697133	12287	0.685633	21995
0.702483	10445	0.704167	6696	0.698917	12002	0.699483	8164	0.698717	10096	0.688283	17753	0.690183	18415	0.692017	17037	0.695333	12163	0.684817	21849	0.70065	10925	0.68915	18412
0.705983	6389	0.707667	5158	0.702417	7854	0.702967	8622	0.702217	7353	0.691783	15835	0.693683	16523	0.695533	13486	0.698833	8868	0.688333	18851	0.70415	9638	0.692667	16817
0.709467	5507	0.71115	2978	0.7059	6171	0.706467	4782	0.7057	5349	0.6953	13242	0.697183	12898	0.699033	9947	0.702333	7048	0.691833	17490	0.707633	5980	0.696167	13837
0.71295	4546	0.714633	2999	0.7094	5389	0.70995	5332	0.709183	3858	0.6988	9721	0.7007	10405	0.702533	8703	0.705817	5764	0.695333	13805	0.711117	4168	0.699667	10297
0.716433	4213	0.718133	2376	0.7129	3758	0.713433	2242	0.71265	2909	0.7023	6809	0.704183	7523	0.706033	6076	0.709283	3971	0.698833	10957	0.714583	3378	0.70315	9429
0.719917	2178	0.720767	1221	0.716383	2918	0.716917	2759	0.716133	1950	0.7058	5298	0.707683	4554	0.709517	5242	0.712767	3536	0.702317	8283	0.71805	3643	0.706633	6887
0.721683	2475	0.723367	1507	0.719867	1496	0.720383	1701	0.717883	1960	0.7093	4615	0.711167	5612	0.713	3154	0.71625	2304	0.7058	5737	0.721517	2128	0.710117	4282
0.72515	1846	0.726	1503	0.72335	1562	0.722983	1377	0.721367	1447	0.7128	2809	0.714667	3280	0.716467	2025	0.718867	2063	0.709283	4660	0.724133	1499	0.7136	3449
0.726917	1178	0.72775	1096	0.7251	1700	0.7256	1537	0.723967	1501	0.716267	2339	0.718167	2129	0.719933	2350	0.722333	1779	0.71275	3501	0.7259	1528	0.717067	1671
0.728683	1146	0.731217	1411	0.7277	1910	0.72905	1393	0.725733	1207	0.718867	1755	0.72165	1992	0.721683	1424	0.724083	1457	0.716233	2124	0.729367	1700	0.720567	2190
0.730433	1501	0.732967	1235	0.7303	1227	0.7308	1274	0.7275	1183	0.722333	1238	0.723417	1713	0.724283	1254	0.72755	1328	0.717133	1963	0.731967	868	0.722317	1860
0.7339	1577	0.735567	1285	0.73205	1335	0.73255	1240	0.7284	1270	0.724933	1462	0.726883	1198	0.7269	1776	0.728433	1167	0.72065	1791	0.73285	1148	0.724933	1266
0.73565	1279	0.737317	1046	0.7338	1134	0.7343	1229	0.731017	1232	0.725817	1246	0.728633	1251	0.72865	1187	0.731067	1142	0.722417	1349	0.73545	1102	0.7284	1347
0.73825	957	0.7382	1118	0.73555	1202	0.735183	843	0.731917	1650	0.727583	1564	0.7321	1347	0.7304	1172	0.731967	1523	0.725033	1735	0.73635	1090	0.7293	1343
0.739133	1263	0.739967	982	0.73815	1651	0.736067	1132	0.733683	1216	0.72935	1136	0.734717	1341	0.73215	1268	0.733717	1482	0.72765	1263	0.7381	1079	0.731933	2047
0.740883	1086	0.74085	1073	0.7399	1387	0.737833	975	0.734583	1041	0.7311	1066	0.7356	1315	0.734767	1160	0.736333	1243	0.7294	1045	0.738983	1362	0.732817	971
0.74175	1258	0.743467	1080	0.74165	937	0.738717	1086	0.7372	768	0.731983	1041	0.738217	1160	0.735667	2018	0.738083	989	0.73115	1198	0.74075	926	0.7337	1265
0.7435	1027	0.74435	1009	0.742517	1035	0.740467	1117	0.738083	1152	0.732867	1367	0.740833	1403	0.737417	1025	0.73895	1063	0.733767	1018	0.741633	1199	0.736317	1293
0.744383	1004	0.745233	1034	0.744283	1209	0.742233	632	0.7407	886	0.734633	1061	0.741733	1214	0.739167	1151	0.740733	945	0.734667	1520	0.743383	978	0.738067	1163
0.745267	829	0.746117	954	0.746033	1005	0.743117	1076	0.741567	1366	0.735533	1061	0.743483	1012	0.74005	953	0.7416	1113	0.736417	951	0.744267	1016	0.73895	897
0.74615	1022	0.747	993	0.7469	1038	0.744867	1220	0.743333	1087	0.737283	1203	0.745233	1051	0.740933	908	0.74335	980	0.7373	1255	0.746017	1193	0.739833	1118
0.7479	1039	0.747883	1160	0.748667	1047	0.74575	862	0.745067	1035	0.73815	998	0.746983	985	0.741817	910	0.744217	1514	0.7399	1159	0.7469	949	0.741583	1050
0.748783	911	0.74965	1002	0.750417	1080	0.746633	1088	0.745967	951	0.739033	1000	0.747867	998	0.7427	1057	0.745983	1107	0.74165	991	0.747783	839	0.742483	1114
0.749667	910	0.750533	927	0.752167	955	0.748383	1009	0.746833	843	0.739917	962	0.74875	1129	0.743583	972	0.746867	923	0.742517	966	0.748667	905	0.744233	1210
0.75055	1037	0.751417	837	0.75305	966	0.750133	825	0.747717	763	0.7408	1124	0.75135	803	0.744467	1043	0.74775	640	0.7434	1436	0.74955	973	0.745983	960
0.752317	1162	0.7523	873	0.753917	720	0.751017	964	0.7486	861	0.742567	983	0.752217	987	0.74535	1107	0.748633	951	0.74515	951	0.750433	996	0.74685	1054
0.754067	1018	0.753183	749	0.754817	1083	0.7519	923	0.749483	1272	0.74345	1110	0.7531	1211	0.7471	809	0.749517	1001	0.746017	889	0.751317	877	0.748617	1092
0.75495	1079	0.754067	982	0.755683	905	0.752783	1228	0.750367	910	0.7452	1095	0.75485	1287	0.747983	810	0.751283	1012	0.7469	1310	0.7522	1017	0.7495	1004
0.7567	893	0.75495	979	0.756567	885	0.753667	898	0.75125	954	0.746083	965	0.756583	1043	0.748867	877	0.752167	1023	0.748667	1084	0.753083	880	0.75125	972
0.757567	851	0.755833	992	0.75745	1053	0.75455	685	0.752133	862	0.74695	878	0.758333	1121	0.74975	851	0.75305	935	0.749533	652	0.753967	914	0.752133	1033
0.75845	479	0.756717	888	0.75835	657	0.755433	1005	0.753017	900	0.74785	1089	0.759217	815	0.750633	791	0.753933	859	0.750417	1175	0.75485	977	0.753883	1095
0.759333	886	0.7576	993	0.759233	825	0.756317	929	0.7539	870	0.7496	1054	0.7601	1003	0.751517	888	0.754817	973	0.752183	949	0.755733	915	0.75475	1024
0.760217	1017	0.758483	948	0.760117	947	0.7572	935	0.754783	1140	0.750483	841	0.760983	1072	0.7524	954	0.7557	992	0.75305	889	0.756617	808	0.755633	923
0.7611	1070	0.759367	917	0.761	893	0.758083	1024	0.755667	922	0.751367	554	0.761867	825	0.753283	904	0.756583	947	0.753933	1043	0.7575	788	0.756517	1013
0.762867	732	0.76025	1034	0.761883	1075	0.758967	918	0.75655	909	0.75225	889	0.76275	904	0.754167	850	0.757467	746	0.754817	1014	0.758383	767	0.7574	635
0.76375	620	0.761133	846	0.762767	940	0.75985	790	0.757433	933	0.753133	984	0.763633	998	0.75505	838	0.75835	677	0.7557	898	0.759267	762	0.7583	946
0.764617	1060	0.762017	650	0.76365	896	0.760733	813	0.758317	927	0.754017	1142	0.764517	1080	0.755933	691	0.759233	890	0.756583	798	0.76015	877	0.759183	991
0.765517	925	0.7629	1007	0.764533	735	0.761617	998	0.7592	1074	0.7549	745	0.7654	517	0.756817	672	0.760117	930	0.757467	915	0.761033	1018	0.760067	851
0.7664	484	0.763783	864	0.765417	950	0.7625	885	0.760083	748	0.755783	828	0.766283	697	0.7577	995	0.761	1086	0.75835	1050	0.761917	946	0.76095	896
0.767283	892	0.764667	878	0.7663	887	0.763383	699	0.760967	1028	0.756667	868	0.767183	957	0.758583	837	0.761883	883	0.7601	947	0.7628	1143	0.761833	826
0.768167	780	0.76555	903	0.767183	941	0.764267	841	0.76185	1002	0.75755	902	0.76805	841	0.759467	802	0.762783	705	0.760967	589	0.763683	1011	0.762717	942
0.76905	696	0.766433	934	0.768067	1176	0.76515	455	0.762733	771	0.758433	1054	0.768933	955	0.76035	1099	0.76365	1266	0.76185	675	0.764567	773	0.7636	887
0.769933	964	0.767317	978	0.76895	629	0.766033	607	0.763617	957	0.759317	972	0.769817	599	0.761233	1318	0.764533	1028	0.762733	709	0.76545	995	0.764483	973
0.770817	860	0.7682	1090	0.769833	961	0.766917	1035	0.7645	970	0.7602	929	0.7707	937	0.762117	1154	0.765433	545	0.763633	975	0.766333	832	0.765367	835
0.7717	868	0.769083	993	0.770717	967	0.7678	635	0.7654	629	0.761083	740	0.771583	635	0.763	1042	0.7663	1023	0.764517	797	0.767217	816	0.76625	753
0.772583	1032	0.769967	991	0.7716	748	0.768683	867	0.766267	529	0.761967	809	0.772483	921	0.763883	901	0.7672	951	0.7654	536	0.7681	861	0.767133	1172
0.773467	584	0.77085	989	0.772483	677	0.769567	655	0.76715	812	0.76285	838	0.77335	404	0.764767	550	0.768083	728	0.766283	698	0.768983	949	0.768017	683
0.77435	928	0.771733	695	0.773367	805	0.77045	500	0.768033	842	0.763733	800	0.774233	821	0.76565	605	0.768967	758	0.767167	858	0.769867	603	0.7689	987
0.775233	811	0.772633	642	0.77425	1098	0.771333	1008	0.768917	1022	0.764617	786	0.775117	692	0.766533	710	0.76985	489	0.76805	918	0.77075	1102	0.769783	925
0.776117	810	0.7735	899	0.775133	1011	0.772217	584	0.7698	895	0.7655	887	0.776	1038	0.767417	971	0.770733	1005	0.768933	804	0.771633	758	0.770667	595
0.777	733	0.774383	851	0.776017	809	0.7731	912	0.7707	948	0.766383	685	0.776883	538	0.7683	865	0.771617	879	0.769817	618	0.772517	1112	0.77155	633
0.777883	798	0.775267	786	0.7769	837	0.773983	835	0.771583	799	0.767267	957	0.777767	975	0.769183	490	0.7725	603	0.7707	957	0.7734	888	0.772433	696
0.778767	940	0.77615	751	0.777783	783	0.774867	721	0.772467	676	0.76815	762	0.77865	1054	0.770067	829	0.773383	680	0.771583	891	0.774283	509	0.773317	798
0.77965	927	0.777033	1051	0.778667	1145	0.77575	801	0.77335	891	0.769033	954	0.77955	329	0.77095	749	0.774267	563	0.772467	787	0.775167	982	0.7742	524
0.780533	1033	0.777917	786	0.77955	788	0.776633	846	0.774233	899	0.769917	1146	0.780417	539	0.771833	937	0.77515	735	0.77335	1098	0.77605	903	0.775083	1011
0.781417	973	0.7788	932	0.780433	1223	0.777517	684	0.775117	888	0.7708	886	0.781317	1068	0.772733	987	0.776033	928	0.774233	699	0.776933	982	0.775967	1022
0.7823	792	0.779683	653	0.781317	836	0.7784	953	0.776	1146	0.771683	918	0.7822	912	0.7736	808	0.776917	907	0.775117	659	0.777817	815	0.77685	883
0.783183	963	0.780567	560	0.7822	513	0.779283	557	0.776883	947	0.772567	1066	0.783083	807	0.774483	712	0.7778	1027	0.776	930	0.7787	824	0.777733	968
0.784067	936	0.78145	904	0.783083	929	0.780167	661	0.777767	620	0.77345	638	0.783967	450	0.775367	510	0.778683	840	0.776883	872	0.779583	740	0.778617	966
0.78495	828	0.782333	1020	0.783967	461	0.78105	513	0.77865	1004	0.774333	993	0.78485	598	0.77625	804	0.779567	1149	0.777767	749	0.780467	661	0.7795	851
0.785833	878	0.783217	883	0.78485	966	0.781933	722	0.779533	1041	0.775217	845	0.785733	783	0.777133	957	0.78045	874	0.77865	883	0.78135	820	0.780383	884
0.786717	691	0.7841	726	0.785733	941	0.782817	1005	0.780417	939	0.7761	849	0.786617	1008	0.778017	887	0.781333	1149	0.779533	1037	0.782233	812	0.781267	1138
0.7876	1002	0.785	1013	0.786617	872	0.7837	723	0.7813	364	0.776983	797	0.7875	401	0.7789	595	0.782217	478	0.780417	880	0.783117	949	0.78215	820
0.788483	925	0.785883	992	0.7875	836	0.784583	626	0.782183	985	0.777867	762	0.788383	1005	0.7798	1217	0.7831	979	0.781317	716	0.784	758	0.783033	866
0.789367	1089	0.786767	1026	0.788383	625	0.785467	1034	0.783067	782	0.77875	976	0.789267	598	0.780683	884	0.783983	648	0.782183	920	0.784883	972	0.783917	825
0.79025	925	0.78765	942	0.789267	927	0.78635	1054	0.78395	1016	0.779633	401	0.79015	940	0.781567	1034	0.784867	1002	0.783067	938	0.785767	657	0.7848	817
0.791133	838	0.788533	986	0.79015	708	0.787233	629	0.784833	957	0.780517	607	0.791033	645	0.78245	845	0.78575	1077	0.78395	766	0.78665	959	0.785683	1123
0.792017	782	0.789417	824	0.79105	1230	0.788133	957	0.785717	901	0.7814	1013	0.791917	579	0.783333	536	0.786633	788	0.784833	742	0.787533	612	0.786567	989
0.7929	862	0.7903	828	0.791917	604	0.789017	617	0.7866	953	0.782283	892	0.7928	991	0.784217	809	0.787517	1072	0.785717	932	0.788417	920	0.78745	929
0.793783	488	0.791183	313	0.7928	833	0.7899	696	0.787483	815	0.783167	1067	0.793683	1115	0.7851	941	0.7884	1018	0.7866	1074	0.7893	683	0.788333	420
0.794667	1048	0.792067	778	0.793683	810	0.790783	643	0.788367	990	0.78405	992	0.794567	876	0.785983	1047	0.789283	1045	0.787483	858	0.790183	1097	0.789217	974
0.79555	853	0.79295	872	0.794567	737	0.791667	917	0.78925	1036	0.784933	761	0.79545	863	0.786867	851	0.790167	584	0.788367	826	0.791067	714	0.7901	680
0.796433	898	0.793833	485	0.795467	1055	0.79255	588	0.790133	1063	0.785817	917	0.796333	862	0.78775	1205	0.79105	904	0.78925	689	0.79195	893	0.790983	674
0.797317	603	0.794717	922	0.796333	993	0.793433	767	0.791017	588	0.7867	755	0.797217	920	0.788633	624	0.791933	775	0.790133	1057	0.792833	1033	0.791867	1062
0.7982	882	0.7956	1117	0.797217	559	0.794317	1102	0.7919	885	0.787583	740	0.7981	1029	0.789517	567	0.792817	837	0.791017	957	0.793717	773	0.79275	1023
0.799083	1004	0.796483	903	0.7981	1049	0.7952	853	0.792783	1130	0.788467	1080	0.798983	750	0.7904	1023	0.7937	923	0.7919	889	0.7946	850	0.793633	748
0.799967	840	0.797367	893	0.799	961	0.796083	929	0.793667	702	0.78935	817	0.799867	436	0.791283	930	0.794583	716	0.792783	716	0.795483	957	0.794517	717
0.80085	691	0.79825	570	0.799867	899	0.796967	868	0.79455	1018	0.790233	1091	0.80075	901	0.792167	998	0.795467	879	0.793667	922	0.796367	852	0.7954	848
0.801733	989	0.799133	918	0.800767	1017	0.79785	958	0.795433	747	0.791117	1063	0.801633	893	0.79305	695	0.79635	954	0.79455	870	0.79725	913	0.796283	1017
0.802617	966	0.800017	880	0.80165	1065	0.798733	608	0.796317	852	0.792	502	0.802517	680	0.793933	989	0.797233	666	0.795433	786	0.798133	975	0.797167	1239
0.803517	988	0.8009	982	0.802533	967	0.799617	772	0.7972	810	0.792883	801	0.8034	822	0.794817	727	0.798117	998	0.796317	642	0.799017	586	0.79805	1000
0.8044	857	0.801783	682	0.803417	985	0.8005	790	0.798083	842	0.793767	822	0.804283	647	0.7957	453	0.799	1091	0.7972	785	0.7999	814	0.798933	805
0.805283	650	0.802667	997	0.8043	680	0.801383	1028	0.798967	942	0.79465	934	0.805167	908	0.796583	952	0.799883	840	0.798083	1100	0.800783	816	0.799817	951
0.806167	1008	0.80355	534	0.805183	553	0.802267	607	0.79985	897	0.795533	686	0.80605	955	0.797467	951	0.800767	982	0.798967	948	0.801667	893	0.800717	795
0.80705	953	0.804433	1207	0.806067	980	0.80315	1052	0.800733	1024	0.796417	754	0.806933	1042	0.79835	1079	0.80165	895	0.79985	842	0.802567	874	0.801583	761
0.807933	804	0.805317	686	0.80695	691	0.804033	567	0.801617	830	0.7973	928	0.807817	636	0.799233	315	0.802533	971	0.800733	1085	0.803433	727	0.802467	892
0.808817	477	0.8062	689	0.807833	771	0.804917	809	0.8025	693	0.798183	661	0.8087	975	0.800117	545	0.803417	1027	0.801617	902	0.804317	812	0.803367	655
0.8097	827	0.807083	1040	0.808717	1122	0.8058	1028	0.803383	1001	0.799067	660	0.809583	822	0.801	1022	0.8043	492	0.8025	808	0.8052	867	0.80425	909
0.810583	727	0.807983	617	0.8096	1009	0.806683	882	0.804267	853	0.79995	816	0.810467	972	0.801883	1020	0.805183	1050	0.803383	659	0.806083	797	0.805133	579
0.811467	990	0.80885	650	0.8105	759	0.807567	632	0.80515	882	0.800833	942	0.81135	836	0.802767	424	0.806067	1012	0.804267	959	0.806967	947	0.806017	1087
0.81235	1096	0.809733	646	0.811383	947	0.80845	550	0.806033	966	0.801717	863	0.812233	810	0.80365	571	0.80695	883	0.80515	793	0.80785	729	0.8069	826
0.813233	982	0.810617	858	0.812267	625	0.809333	789	0.806917	790	0.802617	732	0.813117	543	0.804533	899	0.807833	886	0.806033	1060	0.808733	813	0.807783	859
0.814117	859	0.8115	1096	0.81315	989	0.810217	988	0.8078	863	0.8035	875	0.814	613	0.805417	1037	0.808717	613	0.806917	955	0.809617	535	0.808667	903
0.815	1043	0.812383	1004	0.814033	847	0.8111	977	0.808683	1095	0.804383	1197	0.814883	502	0.8063	1084	0.8096	830	0.8078	616	0.8105	450	0.80955	1204
0.815883	995	0.813267	690	0.814917	782	0.811983	986	0.809567	470	0.805267	632	0.815767	1018	0.807183	763	0.810483	862	0.808683	1092	0.811383	1021	0.810433	397
0.816767	871	0.81415	732	0.8158	892	0.812867	734	0.81045	671	0.80615	810	0.81665	1263	0.808067	965	0.811367	879	0.809567	698	0.812267	863	0.811317	651
0.81765	810	0.815033	925	0.816683	896	0.81375	943	0.811333	973	0.807033	1005	0.817533	897	0.80895	515	0.81225	795	0.81045	729	0.81315	857	0.8122	825
0.818533	971	0.815917	1054	0.817567	889	0.814633	942	0.812217	1033	0.807917	950	0.818417	1224	0.809833	312	0.813133	633	0.811333	988	0.814033	876	0.813083	775
0.819417	854	0.816817	880	0.81845	891	0.815517	993	0.813117	720	0.8088	865	0.8193	1036	0.810717	758	0.814017	920	0.812233	761	0.814917	560	0.813967	773
0.8203	453	0.817683	1086	0.819333	837	0.816417	1028	0.814	722	0.809683	893	0.820183	1020	0.8116	843	0.8149	842	0.813117	787	0.815817	873	0.81485	1037
0.821183	964	0.818567	793	0.820217	897	0.817283	459	0.814883	662	0.810567	987	0.821067	807	0.812483	1089	0.815783	891	0.814	299	0.816683	789	0.815733	934
0.822067	609	0.81945	710	0.8211	1098	0.818167	339	0.815767	1263	0.81145	407	0.82195	860	0.813367	734	0.816683	677	0.814883	880	0.817567	841	0.816617	1095
0.82295	1013	0.820333	584	0.821983	882	0.81905	897	0.81665	568	0.812333	743	0.822833	772	0.81425	947	0.817567	543	0.815767	710	0.81845	772	0.8175	855
0.823833	766	0.821217	847	0.822867	876	0.819933	920	0.817533	671	0.813217	775	0.823717	837	0.815133	633	0.81845	938	0.81665	803	0.819333	816	0.818383	461
0.824717	992	0.8221	682	0.82375	818	0.820817	825	0.818417	665	0.8141	813	0.8246	795	0.816017	608	0.819333	995	0.817533	940	0.820233	502	0.819267	996
0.8256	796	0.822983	1002	0.824633	815	0.821717	1130	0.8193	925	0.814983	562	0.825483	691	0.8169	920	0.820217	616	0.818417	1003	0.821117	1017	0.82015	512
0.826483	1107	0.823867	907	0.825517	639	0.822583	371	0.820183	579	0.815867	507	0.826367	853	0.817783	570	0.8211	811	0.8193	960	0.822	884	0.821033	677
0.827367	1018	0.824767	1005	0.8264	780	0.823467	589	0.821067	982	0.81675	1066	0.82725	592	0.818667	922	0.821983	485	0.820183	830	0.822883	547	0.821917	947
0.82825	796	0.825633	1058	0.827283	942	0.82435	639	0.82195	899	0.817633	912	0.828133	895	0.81955	722	0.822867	897	0.821067	743	0.823767	901	0.8228	1029
0.829133	879	0.826533	932	0.828167	1122	0.825233	698	0.822833	946	0.818517	1068	0.829017	870	0.820433	967	0.82375	957	0.82195	837	0.82465	705	0.823683	704
0.830033	959	0.827417	902	0.82905	904	0.826117	758	0.823717	1021	0.8194	439	0.8299	876	0.821317	1070	0.824633	821	0.822833	752	0.825533	1011	0.824567	1138
0.830917	776	0.8283	943	0.829933	689	0.827	892	0.8246	915	0.820283	780	0.830783	524	0.8222	608	0.825517	922	0.823717	686	0.826417	471	0.82545	495
0.8318	962	0.829183	715	0.830817	997	0.827883	482	0.825483	552	0.821167	807	0.831667	737	0.823083	883	0.8264	790	0.8246	986	0.8273	1034	0.826333	966
0.832683	737	0.830067	1075	0.8317	788	0.828783	870	0.826367	973	0.82205	1022	0.83255	578	0.823967	712	0.827283	924	0.825483	932	0.828183	733	0.827217	691
0.833567	737	0.83095	991	0.832583	885	0.82965	1153	0.82725	1121	0.822933	625	0.833433	768	0.82485	1154	0.828167	887	0.826367	1025	0.829067	788	0.8281	973
0.83445	1033	0.831833	922	0.833467	687	0.83055	937	0.828133	924	0.823833	837	0.834317	776	0.825733	817	0.82905	1158	0.82725	900	0.82995	767	0.828983	922
0.835333	930	0.832717	682	0.83435	868	0.831433	824	0.829017	788	0.8247	760	0.8352	937	0.826617	1051	0.829933	684	0.828133	626	0.830833	946	0.829867	824
0.836217	814	0.8336	785	0.835233	1054	0.832317	649	0.8299	500	0.825583	882	0.836083	912	0.8275	941	0.830817	918	0.829017	762	0.831717	613	0.83075	1012
0.8371	1115	0.834483	880	0.836117	1009	0.8332	927	0.830783	1028	0.826467	911	0.836967	1012	0.828383	930	0.8317	871	0.8299	488	0.8326	911	0.831633	1139
0.837983	634	0.835367	904	0.837	941	0.834083	1121	0.831683	548	0.82735	1020	0.83785	920	0.829267	917	0.832583	622	0.830783	914	0.833483	880	0.832517	716
0.838867	1076	0.83625	1091	0.8379	950	0.834967	1116	0.83255	482	0.828233	489	0.838733	750	0.83015	662	0.833467	850	0.831667	884	0.834367	687	0.8334	874
0.83975	713	0.837133	1037	0.838767	1092	0.83585	945	0.833433	652	0.829133	665	0.839617	875	0.831033	808	0.83435	828	0.83255	546	0.83525	886	0.834283	834
0.840633	595	0.838017	975	0.83965	924	0.836733	896	0.834317	997	0.830017	947	0.8405	784	0.831917	867	0.835233	882	0.833433	916	0.836133	678	0.835167	951
0.841517	912	0.8389	541	0.84055	986	0.837617	763	0.8352	641	0.8309	883	0.841383	935	0.8328	1004	0.836117	642	0.834317	909	0.837017	797	0.83605	833
0.8424	975	0.839783	877	0.841433	709	0.8385	963	0.8361	1063	0.831783	743	0.842267	1005	0.833683	839	0.837	947	0.8352	1068	0.8379	888	0.836933	961
0.843283	1016	0.840667	447	0.842317	886	0.839383	904	0.836983	866	0.832667	973	0.84315	773	0.834567	874	0.837883	480	0.836083	998	0.838783	755	0.837817	428
0.844167	891	0.84155	839	0.8432	726	0.840267	1059	0.837867	828	0.83355	865	0.844033	953	0.83545	1045	0.838767	845	0.836967	999	0.839667	837	0.8387	715
0.84505	834	0.842433	905	0.8441	886	0.84115	817	0.83875	1040	0.834433	641	0.844917	918	0.836333	849	0.83965	1070	0.83785	991	0.84055	860	0.839583	818
0.845933	820	0.843317	774	0.844983	782	0.842033	832	0.839633	947	0.835317	1114	0.8458	748	0.837217	960	0.840533	1064	0.838733	890	0.841433	1134	0.840467	707
0.846833	565	0.8442	885	0.845867	759	0.842917	1025	0.840517	1026	0.8362	754	0.846683	847	0.8381	701	0.8423	593	0.839617	828	0.842317	886	0.84135	882
0.8477	904	0.845083	1105	0.84675	898	0.8438	420	0.8414	878	0.837083	883	0.847567	975	0.838983	775	0.843183	765	0.8405	832	0.8432	1021	0.842233	907
0.848583	903	0.845967	671	0.847633	997	0.844683	1067	0.842283	463	0.837967	936	0.84845	1035	0.839867	908	0.84405	1003	0.841383	971	0.844083	905	0.843117	705
0.849467	971	0.84685	882	0.848517	451	0.845567	748	0.843167	602	0.83885	712	0.849333	1078	0.84075	1114	0.844933	776	0.842267	850	0.844967	804	0.844	520
0.850367	1016	0.847733	873	0.8494	872	0.84645	785	0.84405	866	0.839733	965	0.850217	628	0.841633	825	0.845817	809	0.84315	803	0.84585	390	0.844883	798
0.851233	896	0.848617	691	0.850283	851	0.847333	1040	0.844933	861	0.840617	563	0.8511	978	0.842517	635	0.8467	890	0.844033	436	0.846733	870	0.845767	822
0.852133	796	0.8495	929	0.851167	759	0.848217	900	0.845817	645	0.8415	733	0.851983	814	0.8434	959	0.8476	1046	0.844917	786	0.847617	828	0.84665	448
0.853017	636	0.850383	1034	0.85205	1116	0.8491	827	0.8467	838	0.842383	609	0.852867	941	0.844283	691	0.848467	973	0.8458	822	0.8485	847	0.847533	1041
0.8539	893	0.851267	1011	0.852933	880	0.849983	801	0.847583	838	0.843267	950	0.85375	1067	0.845167	876	0.84935	700	0.846683	479	0.849383	1058	0.848417	446
0.854783	1008	0.85215	714	0.853817	1098	0.850867	677	0.848467	811	0.84415	459	0.854633	1095	0.84605	611	0.85025	897	0.847567	878	0.850267	805	0.8493	960
0.856533	842	0.853033	490	0.8547	501	0.85175	923	0.84935	859	0.845033	848	0.855517	925	0.84695	992	0.851133	770	0.84845	784	0.85115	1050	0.850183	1068
0.857417	552	0.853917	660	0.855583	641	0.852633	996	0.850233	826	0.845917	960	0.8564	637	0.847833	378	0.852017	1071	0.849333	735	0.852033	911	0.851067	954
0.8583	798	0.8548	990	0.856467	809	0.853517	892	0.851117	1171	0.8468	822	0.857283	693	0.848717	990	0.8529	982	0.850233	1091	0.852917	636	0.85195	1133
0.859183	1168	0.855683	382	0.85735	749	0.8544	830	0.852017	513	0.847683	854	0.858167	809	0.8496	725	0.853783	921	0.8511	893	0.8538	958	0.852833	882
0.860067	929	0.856567	551	0.858233	875	0.855283	938	0.8529	814	0.848567	764	0.85905	925	0.850483	870	0.854667	698	0.851983	902	0.8547	991	0.853717	947
0.86095	986	0.85745	822	0.859117	1002	0.856167	905	0.853783	641	0.849467	1011	0.859933	858	0.851367	886	0.85555	591	0.852883	980	0.855567	842	0.8546	790
0.861833	874	0.858333	984	0.86	940	0.85705	1054	0.854667	1032	0.850333	848	0.860817	970	0.85225	812	0.856433	1104	0.853767	724	0.856467	552	0.855483	862
0.862717	1222	0.859217	988	0.860883	1020	0.857933	548	0.85555	1002	0.851217	1089	0.8617	999	0.853133	560	0.857317	1085	0.85465	757	0.85735	930	0.856367	743
0.8636	968	0.8601	949	0.861767	632	0.858817	843	0.856433	671	0.8521	564	0.862583	814	0.854017	1143	0.8582	1038	0.855533	738	0.858233	1023	0.85725	798
0.864483	775	0.860983	549	0.86265	989	0.8597	847	0.857317	877	0.852983	974	0.863467	823	0.8549	928	0.859083	1014	0.856417	499	0.859117	851	0.858133	716
0.865367	1254	0.861867	1009	0.863533	901	0.860583	662	0.8582	804	0.853867	1043	0.864367	887	0.855783	852	0.859967	628	0.8573	883	0.86	637	0.859017	999
0.86625	1099	0.86275	885	0.864417	1065	0.861467	1160	0.859083	1189	0.85475	725	0.86525	905	0.856667	747	0.86085	867	0.858183	818	0.860883	904	0.8599	843
0.867133	985	0.863633	800	0.8653	818	0.86235	1001	0.859967	943	0.855633	712	0.866133	836	0.85755	1077	0.861733	860	0.859067	910	0.861767	940	0.860783	955
0.868017	1154	0.864517	1012	0.866183	964	0.863233	795	0.86085	1040	0.856517	617	0.867017	904	0.858433	1034	0.862617	1109	0.85995	905	0.86265	865	0.861667	773
0.8689	924	0.8654	918	0.867067	977	0.864117	879	0.861733	745	0.857417	971	0.8679	457	0.859317	1064	0.8635	937	0.860833	889	0.863533	866	0.86255	986
0.869783	1014	0.866283	821	0.86795	989	0.865	1017	0.862617	966	0.8583	914	0.868783	563	0.8602	915	0.864383	899	0.861717	664	0.864417	651	0.863433	1113
0.870667	867	0.867167	866	0.868833	927	0.865883	649	0.8635	874	0.859183	852	0.869667	859	0.861083	1212	0.865267	896	0.8626	852	0.8653	833	0.864317	907
0.87155	1159	0.86805	537	0.869717	979	0.866767	432	0.864383	910	0.860067	628	0.87055	895	0.861967	580	0.86615	975	0.863483	863	0.866183	965	0.8652	995
0.872433	649	0.868933	1300	0.8706	1089	0.86765	899	0.865267	902	0.86095	922	0.871433	974	0.86285	1022	0.867033	648	0.864367	897	0.867067	991	0.866083	902
0.873317	740	0.869817	1038	0.871483	883	0.868533	782	0.86615	1074	0.861833	697	0.872317	850	0.863733	616	0.867917	828	0.86525	909	0.86795	811	0.866967	1038
0.8742	595	0.8707	868	0.872367	935	0.869417	530	0.867033	1018	0.862717	896	0.8732	915	0.864617	1002	0.8688	903	0.866133	893	0.868833	363	0.86785	1018
0.875083	789	0.871583	779	0.87325	933	0.8703	887	0.867917	1001	0.8636	1020	0.874083	1049	0.8655	657	0.869683	880	0.867017	1238	0.869733	992	0.868733	988
0.875967	973	0.872467	527	0.874133	714	0.871183	948	0.8688	617	0.864483	926	0.874967	892	0.866383	710	0.870567	877	0.8679	920	0.870617	928	0.869617	933
0.87685	434	0.87335	983	0.875017	898	0.872067	787	0.869683	557	0.865367	839	0.87585	896	0.867267	966	0.87145	1090	0.868783	955	0.8715	984	0.8705	777
0.877733	1008	0.87425	773	0.8759	764	0.87295	997	0.870567	911	0.86625	899	0.876733	1037	0.86815	726	0.872333	899	0.869667	971	0.872383	722	0.871383	662
0.878617	867	0.875133	861	0.876783	914	0.873833	792	0.87145	887	0.867133	859	0.877617	848	0.869033	625	0.873217	784	0.87055	774	0.873267	874	0.872267	818
0.8795	721	0.876017	1000	0.877667	859	0.874717	700	0.872333	936	0.868017	985	0.8785	726	0.869917	946	0.8741	888	0.871433	930	0.87415	1046	0.87315	820
0.880383	888	0.8769	1026	0.878567	905	0.8756	974	0.873217	807	0.8689	673	0.879383	793	0.8708	537	0.874983	724	0.872317	768	0.875033	832	0.874033	602
0.881267	1091	0.877783	960	0.879433	1115	0.876483	949	0.8741	977	0.869783	1086	0.880267	854	0.871683	452	0.875867	405	0.8732	986	0.875917	670	0.874917	917
0.88215	813	0.878667	679	0.880317	821	0.877367	942	0.874983	724	0.870667	871	0.88115	997	0.872567	668	0.87675	723	0.874083	1000	0.8768	884	0.8758	911
0.883033	612	0.87955	950	0.8812	690	0.87825	1000	0.875867	879	0.87155	836	0.882033	950	0.87345	891	0.87765	953	0.874967	727	0.877683	925	0.876683	896
0.883917	723	0.880433	973	0.882083	1170	0.87915	999	0.87675	608	0.872433	983	0.882917	975	0.874333	527	0.878517	975	0.87585	710	0.878567	753	0.877583	954
0.8848	624	0.881317	535	0.882983	792	0.880033	1141	0.877633	975	0.873317	517	0.8838	846	0.875217	647	0.8794	627	0.876733	1054	0.87945	737	0.87845	782
0.885683	832	0.8822	918	0.883867	758	0.880917	799	0.878517	798	0.8742	778	0.884683	951	0.8761	1038	0.8803	943	0.877617	949	0.880333	849	0.87935	889
0.886567	923	0.883083	763	0.88475	884	0.8818	793	0.8794	800	0.875083	1016	0.885567	578	0.876983	1191	0.881167	1067	0.8785	546	0.881217	540	0.880217	829
0.88745	905	0.883967	1132	0.885633	921	0.882683	747	0.880283	918	0.875967	1049	0.88645	928	0.877867	679	0.88205	662	0.879383	920	0.8821	990	0.8811	800
0.888333	477	0.88485	1061	0.886517	921	0.883567	942	0.881167	743	0.87685	300	0.887333	760	0.87875	799	0.882933	891	0.880267	1110	0.882983	945	0.882	575
0.889217	647	0.885733	913	0.8874	639	0.88445	888	0.88205	508	0.877733	890	0.888217	1110	0.879633	1020	0.883817	625	0.881167	739	0.883867	764	0.882867	700
0.8901	593	0.886617	995	0.888283	613	0.885333	1038	0.882933	971	0.878617	651	0.8891	804	0.880517	913	0.8847	992	0.882033	980	0.88475	850	0.88375	774
0.890983	946	0.8875	467	0.889167	829	0.886217	924	0.883817	1112	0.8795	600	0.889983	432	0.8814	850	0.885583	1063	0.882917	890	0.885633	950	0.884633	912
0.891867	928	0.888383	652	0.89005	752	0.8871	677	0.8847	601	0.880383	927	0.890867	943	0.882283	542	0.886483	838	0.8838	1051	0.886517	753	0.885533	958
0.89275	1067	0.889267	709	0.890933	930	0.887983	887	0.885583	517	0.881267	834	0.89175	936	0.883167	947	0.88735	968	0.884683	737	0.8874	1024	0.8864	1055
0.893633	895	0.89015	663	0.891817	675	0.888867	555	0.886467	637	0.88215	889	0.892633	676	0.88405	609	0.888233	824	0.885567	915	0.888283	571	0.887283	727
0.894517	942	0.891033	943	0.8927	982	0.88975	1050	0.88735	768	0.883033	776	0.893517	860	0.884933	1003	0.889117	514	0.88645	820	0.889183	896	0.888183	657
0.8954	967	0.891917	1030	0.893583	884	0.890633	422	0.888233	872	0.883917	924	0.8944	855	0.885817	554	0.89	934	0.887333	549	0.89005	808	0.889067	930
0.896283	1224	0.8928	588	0.894467	524	0.891517	938	0.889117	973	0.8848	1205	0.895283	564	0.8867	761	0.890883	862	0.888217	857	0.89095	943	0.88995	820
0.897167	853	0.893683	645	0.89535	543	0.8924	1003	0.89	855	0.8857	765	0.896167	967	0.887583	1139	0.891767	880	0.8891	962	0.891817	835	0.890833	830
0.89805	741	0.894567	699	0.896233	988	0.893283	1116	0.890883	966	0.886583	924	0.89705	870	0.888467	914	0.892667	838	0.889983	1027	0.8927	586	0.891717	932
0.898933	828	0.89545	1049	0.897117	712	0.894167	813	0.891767	415	0.887467	868	0.897933	462	0.88935	572	0.893533	560	0.890867	712	0.893583	907	0.8926	902
0.899817	536	0.896333	433	0.898	653	0.89505	529	0.89265	383	0.88835	1105	0.898817	859	0.890233	1021	0.894433	965	0.89175	830	0.894483	436	0.893483	896
0.9007	1092	0.897217	877	0.898883	960	0.895933	657	0.893533	888	0.889233	538	0.8997	945	0.891117	936	0.895317	858	0.892633	1161	0.89535	826	0.894367	914
0.901583	947	0.8981	943	0.899767	908	0.896817	817	0.894417	639	0.890117	864	0.900583	880	0.892	987	0.8962	842	0.893517	877	0.896233	873	0.89525	335
0.902467	329	0.898983	699	0.90065	814	0.8977	983	0.8953	998	0.891	860	0.901467	942	0.892883	670	0.897083	414	0.8944	758	0.897117	795	0.896133	1139
0.90335	1078	0.899867	978	0.901533	877	0.898583	927	0.896183	865	0.891883	1070	0.90235	921	0.893767	827	0.897967	1075	0.895283	1198	0.898	1001	0.897017	492
0.904233	799	0.90075	1249	0.902417	1113	0.899467	1024	0.897067	728	0.892767	851	0.903233	843	0.89465	984	0.89885	901	0.896167	996	0.898883	829	0.8979	1103
0.905117	773	0.901633	772	0.9033	764	0.90035	927	0.89795	599	0.89365	462	0.904117	924	0.895533	995	0.899733	866	0.897067	582	0.899783	803	0.898783	850
0.906	724	0.902517	926	0.904183	920	0.901233	791	0.898833	957	0.894533	846	0.905	970	0.896417	967	0.900617	479	0.89795	842	0.90065	663	0.899667	759
0.906883	824	0.9034	787	0.905067	888	0.902117	425	0.899717	883	0.895417	888	0.905883	943	0.8973	592	0.9015	933	0.898833	735	0.901533	470	0.90055	417
0.907767	823	0.904283	1100	0.90595	960	0.903	1204	0.9006	750	0.8963	838	0.906767	1142	0.898183	1027	0.902383	824	0.899717	887	0.902417	982	0.901433	730
0.90865	918	0.905167	998	0.906833	784	0.903883	902	0.901483	800	0.897183	350	0.90765	1026	0.899067	998	0.903267	859	0.9006	968	0.9033	757	0.902317	883
0.909533	1068	0.90605	792	0.907717	826	0.904767	780	0.902367	815	0.898067	895	0.908533	970	0.89995	963	0.90415	837	0.901483	925	0.9042	725	0.9032	852
0.910417	984	0.906933	1134	0.9086	570	0.905667	1013	0.90325	818	0.89895	936	0.909417	1014	0.900833	918	0.905033	852	0.902367	839	0.905083	987	0.904083	945
0.9113	868	0.907817	845	0.909483	904	0.90655	517	0.904133	832	0.899833	720	0.9103	749	0.901717	1227	0.905917	977	0.90325	815	0.905967	914	0.904967	1025
0.912183	1016	0.9087	918	0.910367	973	0.907417	764	0.905017	1054	0.900717	918	0.911183	988	0.9026	790	0.9068	625	0.904133	638	0.90685	1032	0.90585	990
0.913067	947	0.909583	597	0.91125	639	0.9083	1091	0.9059	632	0.9016	976	0.912067	577	0.903483	743	0.907683	828	0.905017	793	0.907733	909	0.906733	845
0.91395	903	0.910467	858	0.912133	859	0.909183	1014	0.906783	957	0.902483	890	0.91295	1021	0.904383	789	0.908567	975	0.9059	918	0.908617	605	0.907617	905
0.914833	896	0.91135	757	0.913017	1107	0.910067	977	0.907667	1097	0.903367	859	0.913833	943	0.90525	955	0.90945	951	0.906783	791	0.9095	239	0.9085	667
0.915717	690	0.912233	990	0.9139	970	0.91095	697	0.90855	447	0.90425	767	0.914717	787	0.90615	759	0.910333	765	0.907667	776	0.910383	366	0.909383	598
0.9166	982	0.913117	975	0.914783	990	0.911833	1051	0.909433	940	0.905133	841	0.9156	1020	0.907033	696	0.911217	895	0.90855	890	0.911267	554	0.910267	885
0.917483	905	0.914	930	0.915667	785	0.912717	673	0.910317	993	0.906017	838	0.916483	889	0.907917	877	0.9121	711	0.909433	827	0.91215	808	0.91115	887
0.918367	1032	0.914883	1030	0.91655	547	0.913617	946	0.9112	649	0.9069	953	0.917367	851	0.9088	740	0.912983	827	0.910317	937	0.913033	890	0.912033	1023
0.91925	902	0.915767	723	0.917433	843	0.9145	1096	0.912083	338	0.907783	899	0.91825	1115	0.909683	928	0.913867	1026	0.9112	541	0.913917	1011	0.912917	570
0.920133	1052	0.91665	870	0.918317	835	0.915383	663	0.912967	867	0.908667	923	0.919133	1040	0.910567	828	0.91475	704	0.912083	498	0.9148	766	0.9138	1028
0.921017	647	0.917533	530	0.9192	1030	0.916267	343	0.91385	895	0.90955	741	0.920017	851	0.91145	989	0.915633	601	0.912967	1122	0.915683	1237	0.914683	535
0.9219	643	0.918417	1014	0.920083	1075	0.91715	464	0.914733	1047	0.910433	979	0.9209	932	0.912333	640	0.916517	891	0.91385	822	0.916567	1095	0.915567	963
0.922783	1114	0.9193	683	0.920967	895	0.918033	958	0.915617	876	0.911317	548	0.921783	705	0.913217	897	0.9174	1025	0.914733	838	0.91745	949	0.91645	542
0.923667	1037	0.920183	915	0.92185	651	0.918917	885	0.9165	761	0.9122	614	0.922667	827	0.9141	859	0.918283	918	0.915617	447	0.918333	355	0.917333	922
0.92455	759	0.921067	1121	0.922733	967	0.9198	795	0.917383	652	0.913083	809	0.92355	524	0.914983	893	0.919167	870	0.9165	966	0.919217	868	0.918217	985
0.925433	512	0.92195	403	0.923617	767	0.920683	854	0.918267	729	0.913967	878	0.924433	964	0.915867	766	0.92005	866	0.917383	899	0.9201	999	0.9191	797
0.926333	955	0.922833	970	0.9245	604	0.921567	972	0.91915	858	0.91485	957	0.925317	526	0.91675	736	0.920933	904	0.918267	726	0.920983	682	0.919983	821
0.927217	909	0.923717	803	0.925383	646	0.92245	682	0.920033	691	0.915733	868	0.9262	567	0.917633	458	0.921817	458	0.91915	713	0.921867	943	0.920867	771
0.9281	1170	0.9246	1074	0.926267	992	0.923333	818	0.920917	729	0.916617	862	0.9271	673	0.918517	629	0.9227	962	0.920033	777	0.92275	400	0.92175	559
0.928983	517	0.925483	665	0.92715	605	0.924217	675	0.9218	751	0.9175	916	0.927967	848	0.9194	795	0.923583	1042	0.920917	841	0.923633	732	0.922633	782
0.929867	1012	0.926367	980	0.928033	1058	0.9251	786	0.922683	780	0.918383	584	0.92885	825	0.920283	805	0.924467	1059	0.9218	810	0.924517	863	0.923517	1016
0.93075	1004	0.92725	1097	0.928917	850	0.925983	1000	0.923567	1125	0.919267	1062	0.929733	658	0.921167	839	0.92535	867	0.922683	997	0.9254	924	0.9244	913
0.931633	437	0.928133	884	0.9298	780	0.926867	937	0.92445	489	0.92015	882	0.930617	707	0.92205	496	0.926233	562	0.923567	1046	0.926283	999	0.925283	753
0.932517	745	0.929017	950	0.930683	1032	0.92775	728	0.925333	932	0.921033	802	0.9315	1085	0.922933	871	0.927117	972	0.92445	902	0.927167	1007	0.926183	946
0.9334	1058	0.9299	918	0.931567	786	0.928633	354	0.926217	873	0.921917	961	0.932383	583	0.923817	967	0.928	907	0.925333	818	0.92805	1139	0.92705	517
0.934283	1072	0.930783	860	0.93245	1112	0.929517	1073	0.9271	282	0.9228	980	0.933267	684	0.9247	772	0.928883	739	0.926217	848	0.928933	909	0.92795	967
0.935167	668	0.931667	423	0.933333	670	0.9304	898	0.927983	1133	0.923683	836	0.93415	808	0.925583	847	0.929767	862	0.9271	582	0.929817	927	0.928833	873
0.93605	954	0.93255	984	0.934233	1003	0.931283	927	0.928867	879	0.924567	757	0.93505	714	0.926467	1059	0.93065	671	0.927983	572	0.9307	785	0.929717	958
0.936933	868	0.933433	582	0.935117	984	0.932167	928	0.92975	795	0.92545	1046	0.935933	475	0.92735	979	0.931533	1003	0.928883	653	0.931583	577	0.9306	918
0.937817	836	0.934317	889	0.936	792	0.93305	740	0.93065	830	0.926333	826	0.936817	852	0.928233	1022	0.932417	975	0.92975	705	0.932467	804	0.931483	888
0.9387	667	0.9352	933	0.936883	1035	0.933933	872	0.931517	925	0.927217	932	0.9377	767	0.929117	863	0.9333	861	0.930633	960	0.93335	627	0.932367	920
0.939583	1065	0.936083	1078	0.937767	993	0.934817	1005	0.9324	966	0.928117	759	0.938583	850	0.93	704	0.934183	937	0.931517	498	0.934233	943	0.93325	1066
0.940467	1050	0.936967	857	0.93865	953	0.9357	551	0.933283	834	0.929	1204	0.939467	957	0.930883	999	0.935067	962	0.9324	910	0.935117	579	0.934133	1026
0.94135	424	0.93785	1161	0.939533	662	0.936583	915	0.934167	970	0.929883	622	0.94035	691	0.931767	1002	0.93595	1082	0.933283	405	0.936	1122	0.935017	953
0.942233	610	0.938733	1064	0.940417	811	0.937467	1165	0.935067	1066	0.930767	952	0.941233	628	0.932667	551	0.936833	846	0.934167	849	0.936883	693	0.9359	889
0.943117	866	0.939617	902	0.9413	598	0.93835	715	0.935933	485	0.93165	816	0.942117	763	0.93355	1016	0.937717	1048	0.935067	836	0.937767	851	0.936783	711
0.944	1054	0.9405	960	0.942183	1125	0.939233	735	0.936833	882	0.932533	939	0.943	774	0.934433	921	0.9386	780	0.935933	770	0.93865	941	0.937667	1155
0.944883	736	0.941383	1036	0.943067	725	0.940117	763	0.937717	782	0.933417	788	0.943883	782	0.935317	921	0.939483	702	0.936833	895	0.939533	878	0.93855	852
0.945767	893	0.942267	849	0.943967	995	0.941	642	0.9386	587	0.9343	824	0.944767	1095	0.9362	591	0.940383	777	0.937717	1095	0.940417	986	0.939433	428
0.94665	1134	0.94315	805	0.944833	607	0.941883	857	0.939483	854	0.935183	1013	0.94565	1068	0.937083	928	0.941267	942	0.9386	552	0.941317	695	0.940317	900
0.947533	939	0.94405	610	0.945717	1001	0.942767	857	0.940367	622	0.936067	964	0.946533	845	0.937967	805	0.94215	916	0.939483	774	0.942183	937	0.9412	322
0.948417	900	0.944917	828	0.9466	987	0.94365	549	0.94125	633	0.93695	541	0.947417	966	0.93885	809	0.943033	1232	0.940367	879	0.943067	820	0.942083	800
0.9493	953	0.9458	966	0.947483	997	0.944533	933	0.942133	783	0.937833	871	0.9483	486	0.939733	840	0.943917	873	0.94125	670	0.94395	827	0.942967	636
0.950183	964	0.946683	788	0.948367	711	0.945433	995	0.943017	760	0.938717	953	0.949183	1001	0.940617	892	0.9448	797	0.942133	876	0.944833	921	0.94385	789
0.951067	792	0.947567	684	0.94925	966	0.9463	979	0.9439	883	0.9396	851	0.950067	1028	0.9415	1034	0.945683	672	0.943017	895	0.945717	545	0.944733	802
0.95195	921	0.94845	425	0.950133	1020	0.947183	964	0.944783	849	0.940483	982	0.95095	827	0.942383	652	0.946567	978	0.9439	650	0.946617	963	0.945617	1116
0.952833	925	0.94935	932	0.951017	582	0.948067	850	0.945667	750	0.941367	853	0.951833	740	0.943267	853	0.94745	951	0.944783	448	0.9475	504	0.9465	1099
0.953717	865	0.950217	847	0.9519	1025	0.94895	1004	0.94655	865	0.942267	963	0.952717	697	0.94415	978	0.948333	990	0.945667	572	0.948383	803	0.947383	932
0.9546	977	0.9511	470	0.952783	1024	0.949833	940	0.947433	1046	0.943133	936	0.9536	1420	0.945033	939	0.949217	522	0.94655	930	0.949267	797	0.948267	520
0.955483	702	0.951983	1074	0.953667	1210	0.950717	1045	0.948317	827	0.944017	741	0.954483	824	0.945917	808	0.9501	902	0.947433	1142	0.95015	914	0.94915	703
0.956367	951	0.952883	1045	0.95455	647	0.9516	736	0.9492	773	0.9449	850	0.955367	789	0.9468	827	0.950983	651	0.948317	827	0.951033	934	0.950033	884
0.95725	1041	0.953767	1077	0.955433	907	0.952483	903	0.950083	885	0.945783	804	0.95625	673	0.947683	765	0.951867	784	0.9492	896	0.951917	809	0.950917	909
0.958133	1051	0.95465	961	0.956317	726	0.953367	1114	0.950967	866	0.946667	759	0.957133	940	0.948567	965	0.95275	912	0.950083	920	0.9528	834	0.9518	913
0.959017	865	0.955533	1149	0.957217	867	0.954267	828	0.95185	650	0.94755	963	0.958017	737	0.94945	991	0.953633	860	0.950967	814	0.953683	987	0.952683	852
0.9599	825	0.956417	1070	0.9581	932	0.95515	665	0.952733	1054	0.948433	883	0.9589	988	0.950333	979	0.954517	827	0.95185	840	0.954567	914	0.953567	1014
0.9608	936	0.9573	862	0.958983	1055	0.956033	468	0.953617	883	0.949317	1007	0.959783	946	0.951217	1050	0.9554	947	0.952733	717	0.95545	850	0.95445	895
0.961683	792	0.958183	948	0.959867	416	0.956917	648	0.9545	885	0.9502	1036	0.960667	724	0.9521	821	0.956283	1204	0.953617	622	0.956333	1076	0.955333	1072
0.962567	961	0.959067	848	0.96075	724	0.9578	849	0.955383	943	0.951083	534	0.96155	1178	0.952983	974	0.957167	1008	0.9545	737	0.957217	1093	0.956217	943
0.96345	968	0.95995	670	0.961633	488	0.958683	727	0.956267	775	0.951967	861	0.962433	903	0.953883	1163	0.95805	909	0.955383	959	0.9581	1036	0.9571	876
0.964333	610	0.960833	924	0.962517	982	0.959567	523	0.95715	900	0.95285	937	0.963317	1013	0.954767	988	0.958933	848	0.956267	858	0.958983	689	0.957983	1008
0.965217	826	0.961717	1016	0.9634	982	0.96045	934	0.958033	724	0.953733	797	0.9642	1017	0.95565	701	0.959817	941	0.95715	959	0.959867	904	0.958867	857
0.9661	847	0.9626	1020	0.964283	597	0.961333	836	0.958917	786	0.954617	718	0.965083	803	0.956533	714	0.9607	998	0.958033	1109	0.96075	1057	0.95975	541
0.966983	995	0.963483	912	0.965167	711	0.962217	1285	0.9598	596	0.9555	604	0.965967	630	0.957417	871	0.961583	920	0.958933	566	0.961633	870	0.960633	1084
0.967867	927	0.964367	809	0.96605	810	0.9631	808	0.960683	684	0.9564	452	0.96685	899	0.9583	1003	0.962467	434	0.959817	667	0.962517	865	0.961517	316
0.96875	774	0.96525	772	0.966933	937	0.963983	939	0.961567	1002	0.957267	843	0.967733	563	0.959183	890	0.96335	979	0.9607	924	0.9634	845	0.9624	863
0.969633	745	0.966133	1015	0.967817	818	0.964867	1013	0.96245	687	0.95815	812	0.968617	940	0.960067	1010	0.964233	807	0.961583	658	0.964283	997	0.963283	896
0.970517	1065	0.967033	792	0.9687	876	0.96575	1075	0.963333	875	0.95905	913	0.9695	976	0.96095	788	0.965117	395	0.962467	884	0.965167	882	0.964167	127
0.9714	896	0.967917	972	0.969583	955	0.966633	984	0.964217	1039	0.959933	808	0.970383	883	0.961833	841	0.966	1004	0.96335	826	0.96605	961	0.96505	714
0.972283	895	0.9688	714	0.970467	297	0.967517	930	0.9651	925	0.960817	949	0.971267	1115	0.962717	930	0.966883	863	0.964233	454	0.966933	1091	0.965933	738
0.973167	989	0.969683	950	0.97135	1028	0.9684	745	0.965983	925	0.9617	722	0.97215	941	0.9636	615	0.967767	854	0.965117	873	0.967817	1093	0.966817	930
0.97405	957	0.970567	1113	0.972233	859	0.969283	636	0.966867	811	0.962583	891	0.973033	543	0.964483	938	0.96865	802	0.966	822	0.9687	410	0.9677	997
0.974933	933	0.97145	1116	0.973117	892	0.970167	730	0.96775	487	0.963467	770	0.973917	851	0.965367	834	0.969533	616	0.966883	752	0.969583	1004	0.968583	553
0.975817	848	0.972333	734	0.974	813	0.97105	709	0.968633	976	0.96435	882	0.9748	635	0.96625	839	0.970417	603	0.967767	855	0.970467	842	0.969467	883
0.9767	895	0.973217	1187	0.974883	583	0.971933	850	0.969517	924	0.965233	886	0.975683	516	0.967133	783	0.9713	775	0.96865	890	0.97135	608	0.97035	1162
0.977583	977	0.9741	847	0.975767	966	0.972817	815	0.9704	798	0.966117	833	0.976583	1142	0.968017	957	0.972183	572	0.969533	747	0.972233	1049	0.971233	828
0.978467	771	0.974983	953	0.976667	880	0.9737	987	0.971283	683	0.967	752	0.97745	830	0.9689	1092	0.973067	951	0.970417	1035	0.973117	849	0.972117	707
0.97935	975	0.975867	639	0.97755	439	0.974583	673	0.972167	780	0.967883	851	0.978333	783	0.969783	1080	0.97395	1040	0.9713	930	0.974	549	0.973	405
0.980233	764	0.97675	861	0.978433	926	0.975467	928	0.97305	824	0.968767	862	0.979217	905	0.970667	472	0.974833	1011	0.972183	755	0.974883	890	0.973883	925
0.981117	822	0.977633	604	0.979317	985	0.97635	878	0.973933	1034	0.96965	940	0.9801	659	0.97155	1092	0.975717	1012	0.973067	764	0.975767	964	0.974767	651
0.982	926	0.978517	952	0.9802	758	0.977233	891	0.974817	874	0.970533	707	0.980983	399	0.972433	941	0.9766	1033	0.97395	852	0.976667	1007	0.97565	983
0.982883	990	0.9794	427	0.981083	913	0.978117	815	0.9757	740	0.971417	1046	0.981883	861	0.973317	1182	0.977483	720	0.974833	861	0.97755	1053	0.976533	577
0.983767	902	0.980283	560	0.981967	765	0.979	1002	0.976583	613	0.9723	973	0.98275	891	0.9742	911	0.978367	1017	0.975717	1005	0.978433	646	0.977417	779
0.98465	753	0.981167	980	0.98285	849	0.979883	896	0.977467	743	0.973183	1051	0.983633	857	0.975083	530	0.97925	779	0.9766	783	0.979317	960	0.9783	720
0.985533	901	0.982067	558	0.983733	743	0.980767	932	0.97835	963	0.974067	615	0.984517	497	0.975967	893	0.980133	658	0.9775	641	0.9802	932	0.979183	989
0.986417	810	0.982933	541	0.984617	802	0.98165	949	0.979233	939	0.97495	999	0.9854	813	0.97685	829	0.981017	1027	0.978383	863	0.981083	1003	0.980067	1065
0.9873	413	0.983817	866	0.9855	877	0.982533	437	0.980117	865	0.975833	972	0.986283	987	0.977733	1062	0.9819	684	0.979267	1046	0.981967	743	0.98095	539
0.9882	346	0.9847	862	0.986383	962	0.983417	1237	0.981	642	0.976717	951	0.987167	833	0.978633	489	0.982783	759	0.98015	874	0.98285	824	0.981833	823
0.989083	1007	0.985583	802	0.987267	487	0.9843	973	0.981883	768	0.9776	950	0.98805	1042	0.9795	604	0.983683	514	0.981033	873	0.983733	887	0.982717	1021
0.989967	1090	0.986467	437	0.98815	1030	0.985183	677	0.982767	826	0.978483	845	0.988933	1015	0.980383	880	0.984567	982	0.981917	1137	0.984617	959	0.9836	310
0.99085	976	0.98735	891	0.989033	616	0.986067	839	0.98365	832	0.979367	915	0.989833	1023	0.981267	721	0.98545	757	0.9828	525	0.9855	997	0.984483	899
0.991733	842	0.988233	880	0.989917	905	0.98695	751	0.984533	937	0.98025	807	0.9907	945	0.98215	716	0.986333	847	0.983683	895	0.986383	973	0.985367	773
0.992617	693	0.989117	490	0.9908	1024	0.987833	993	0.985417	923	0.981133	871	0.9916	880	0.983033	693	0.987217	468	0.984567	928	0.987267	976	0.98625	997
0.9935	1032	0.99	699	0.991683	657	0.988717	701	0.9863	857	0.982017	664	0.992483	1002	0.983917	927	0.9881	967	0.98545	429	0.98815	808	0.987133	913
0.994383	485	0.990883	980	0.992567	717	0.9896	828	0.987183	1155	0.9829	580	0.993367	891	0.9848	940	0.988983	811	0.986333	761	0.989033	835	0.988017	628
0.995267	791	0.991783	850	0.99345	714	0.990483	873	0.988067	700	0.983783	682	0.99425	962	0.985683	880	0.989867	755	0.987217	613	0.989917	383	0.9889	684
0.99615	771	0.992667	874	0.994333	827	0.991367	545	0.98895	885	0.984667	672	0.995133	932	0.986567	1029	0.99075	797	0.9881	963	0.9908	1196	0.989783	735
0.997033	1077	0.99355	817	0.995217	797	0.99225	798	0.989833	786	0.98555	821	0.996017	842	0.98745	602	0.991633	683	0.988983	1038	0.991683	608	0.990667	1140
0.997917	447	0.994433	1026	0.9961	849	0.993133	432	0.990717	866	0.986433	1049	0.9969	785	0.988333	549	0.992517	993	0.989867	886	0.992567	1097	0.99155	721
0.9988	898	0.995317	483	0.996983	754	0.994017	954	0.9916	877	0.987317	1107	0.997783	659	0.989217	950	0.9934	851	0.99075	805	0.99345	664	0.992433	1075
0.999683	961	0.9962	876	0.997867	1157	0.9949	666	0.992483	895	0.9882	868	0.998667	900	0.9901	1049	0.994283	697	0.991633	999	0.994333	613	0.993317	895
1.00057	654	0.997083	542	0.99875	930	0.995783	950	0.993367	933	0.989083	276	0.99955	807	0.990983	504	0.995167	888	0.992517	854	0.995217	791	0.9942	852
1.00145	896	0.997967	676	0.999633	823	0.996667	890	0.99425	638	0.989967	435	1.00043	1087	0.991883	399	0.99605	936	0.9934	901	0.9961	884	0.995083	733
1.00233	774	0.99885	1200	1.00052	923	0.99755	915	0.995133	703	0.99085	920	1.00132	875	0.992767	947	0.996933	858	0.994283	715	0.996983	476	0.995967	702
1.00322	945	0.999733	727	1.0014	890	0.998433	912	0.996017	935	0.991733	729	1.0022	536	0.99365	882	0.997817	791	0.995167	798	0.997867	962	0.99685	872
1.0041	891	1.00062	1045	1.00228	1143	0.999317	963	0.9969	960	0.992617	1032	1.00308	417	0.994533	936	0.9987	1055	0.99605	838	0.99875	374	0.99775	550
1.00498	1016	1.0015	841	1.00317	668	1.0002	999	0.997783	646	0.9935	783	1.00397	839	0.995417	713	0.999583	879	0.996933	907	0.999633	904	0.998617	1014
1.00587	971	1.00238	782	1.00405	676	1.00108	742	0.998667	1041	0.994383	936	1.00485	1034	0.9963	947	1.00047	879	0.997817	520	1.00052	887	0.999517	883
1.00675	1140	1.00327	1129	1.00493	1048	1.00197	998	0.99955	978	0.995267	527	1.00573	1221	0.997183	780	1.00135	1077	0.9987	666	1.0014	985	1.00038	964
1.00763	1079	1.00415	832	1.00582	859	1.00285	890	1.00043	888	0.99615	823	1.00662	958	0.998067	837	1.00223	963	0.999583	841	1.00228	1030	1.00127	650
1.00852	960	1.00505	403	1.0067	521	1.00373	985	1.00132	938	0.997033	1051	1.0075	471	0.99895	1011	1.00312	805	1.00047	770	1.00317	949	1.00215	817
1.0094	895	1.00592	1033	1.00758	872	1.00462	933	1.0022	967	0.997933	1053	1.00838	825	0.999833	1035	1.004	897	1.00135	937	1.00405	440	1.00303	523
1.01028	609	1.0068	935	1.00847	880	1.0055	875	1.00308	657	0.998817	728	1.00927	820	1.00072	896	1.00488	762	1.00223	793	1.00493	829	1.00392	801
1.01117	611	1.00768	890	1.00935	737	1.00638	1007	1.00397	1043	0.9997	948	1.01015	557	1.0016	1027	1.00577	735	1.00312	1032	1.00582	946	1.0048	977
1.01205	852	1.00857	835	1.01023	804	1.00728	1168	1.00485	990	1.00058	725	1.01103	920	1.00248	600	1.00665	626	1.004	908	1.0067	916	1.00568	866
1.01293	838	1.00945	1014	1.01112	584	1.00817	724	1.00573	1105	1.00147	983	1.01192	680	1.00337	971	1.00753	933	1.00488	985	1.00758	912	1.00658	930
1.01382	872	1.01033	1003	1.012	547	1.00905	879	1.00662	987	1.00235	875	1.0128	616	1.00425	1007	1.00842	962	1.00577	615	1.00847	1042	1.00745	710
1.0147	697	1.01122	943	1.01288	878	1.00993	930	1.0075	1055	1.00323	901	1.01368	1055	1.00513	636	1.0093	643	1.00665	677	1.00935	922	1.00835	882
1.01558	671	1.0121	661	1.01377	1191	1.01082	934	1.00838	515	1.00412	1155	1.01457	703	1.00602	841	1.01018	860	1.00753	777	1.01023	847	1.00922	762
1.01647	901	1.01298	873	1.01465	915	1.0117	971	1.00927	993	1.005	957	1.01545	538	1.0069	846	1.01107	970	1.00842	974	1.01112	851	1.0101	901
1.01735	735	1.01387	978	1.01553	973	1.01258	933	1.01015	1017	1.00588	790	1.01633	948	1.00778	927	1.01195	842	1.0093	834	1.012	833	1.01098	835
1.01823	738	1.01475	836	1.01642	801	1.01347	972	1.01103	902	1.00677	767	1.01722	907	1.00867	851	1.01283	925	1.01018	784	1.01288	962	1.01188	1051
1.01912	950	1.01563	829	1.0173	940	1.01435	1151	1.01192	890	1.00765	923	1.0181	405	1.00955	791	1.01372	799	1.01107	766	1.01377	789	1.01277	789
1.02002	633	1.01653	1020	1.01818	782	1.01523	767	1.0128	1003	1.00853	1033	1.01898	552	1.01043	1026	1.0146	920	1.01195	1068	1.01465	374	1.01363	996
1.0209	1018	1.0174	966	1.01907	987	1.01612	1040	1.01368	991	1.00942	899	1.01987	542	1.01132	896	1.01548	882	1.01283	970	1.01553	833	1.01453	633
1.02178	605	1.0183	866	1.01997	921	1.017	801	1.01457	400	1.0103	530	1.02075	963	1.0122	664	1.01637	980	1.01372	909	1.01642	1021	1.01542	1017
1.02267	650	1.01917	871	1.02085	953	1.01788	609	1.01545	908	1.01118	903	1.02163	616	1.01308	964	1.01725	960	1.0146	925	1.0173	952	1.0163	426
1.02355	1009	1.02005	722	1.02173	924	1.01877	943	1.01633	865	1.01207	353	1.02252	796	1.01397	649	1.01813	621	1.01548	714	1.01818	878	1.01718	888
1.02443	632	1.02093	942	1.02262	988	1.01965	918	1.01722	717	1.01295	462	1.0234	1108	1.01485	697	1.01902	712	1.01637	574	1.01907	776	1.01807	509
1.02532	846	1.02182	1149	1.0235	985	1.02053	583	1.0181	721	1.01383	917	1.02428	913	1.01573	568	1.0199	863	1.01725	863	1.01995	712	1.01895	1007
1.0262	407	1.0227	1139	1.02438	865	1.02142	971	1.01898	904	1.01472	640	1.02517	1171	1.01662	787	1.02078	767	1.01813	432	1.02083	777	1.01983	554
1.02708	921	1.02358	948	1.02527	829	1.0223	916	1.01988	845	1.0156	902	1.02605	776	1.0175	964	1.02167	912	1.01902	845	1.02172	839	1.02072	732
1.02797	759	1.02447	936	1.02615	1054	1.02318	1010	1.02075	852	1.01648	634	1.02693	813	1.01838	682	1.02255	879	1.01992	935	1.0226	902	1.0216	610
1.02885	1040	1.02535	808	1.02703	789	1.02407	967	1.02163	901	1.01737	661	1.02782	946	1.01927	1048	1.02343	989	1.02078	912	1.02348	1001	1.02248	813
1.02973	917	1.02623	964	1.02793	613	1.02495	864	1.02253	828	1.01825	967	1.02872	949	1.02015	980	1.02432	795	1.02167	717	1.02437	953	1.02337	878
1.03062	653	1.02712	927	1.0288	1007	1.02583	1034	1.02342	883	1.01913	763	1.02958	668	1.02103	999	1.0252	874	1.02257	577	1.02525	788	1.02425	485
1.0315	1045	1.02802	802	1.02968	786	1.02672	828	1.0243	658	1.02002	882	1.03048	858	1.02192	953	1.02608	1260	1.02345	653	1.02613	978	1.02513	982
1.03238	965	1.0289	825	1.03057	1004	1.0276	963	1.02518	828	1.0209	866	1.03137	1040	1.0228	959	1.02697	657	1.02433	959	1.02703	739	1.02602	882
1.03327	980	1.02978	960	1.03145	613	1.02848	910	1.02607	605	1.02178	571	1.03225	785	1.02368	945	1.02785	815	1.02522	792	1.0279	845	1.0269	585
1.03415	504	1.03067	947	1.03233	959	1.02937	1032	1.02695	1021	1.02267	1041	1.03313	871	1.02457	618	1.02873	939	1.0261	954	1.0288	1012	1.02778	596
1.03503	1011	1.03155	614	1.03322	491	1.03025	804	1.02783	796	1.02355	963	1.03402	942	1.02545	257	1.02962	902	1.02698	590	1.02968	608	1.02867	888
1.03592	796	1.03245	1065	1.0341	803	1.03115	733	1.02872	1113	1.02443	922	1.0349	736	1.02633	734	1.0305	610	1.02787	815	1.03057	946	1.02955	826
1.0368	746	1.03333	767	1.03498	1024	1.03202	711	1.0296	589	1.02532	889	1.03578	876	1.02722	720	1.0314	547	1.02875	1165	1.03145	1034	1.03043	1071
1.03768	998	1.03422	767	1.03587	864	1.03292	1146	1.03048	554	1.0262	707	1.03667	610	1.0281	680	1.03228	968	1.02963	829	1.03233	926	1.03132	866
1.03857	778	1.0351	1025	1.03675	586	1.03378	1048	1.03137	666	1.02708	872	1.03755	825	1.02898	939	1.03317	657	1.03052	930	1.03322	1096	1.0322	847
1.03945	975	1.03598	875	1.03763	853	1.03467	622	1.03225	913	1.02797	1015	1.03843	965	1.02987	853	1.03405	916	1.0314	789	1.0341	913	1.03308	1083
1.04033	1039	1.03687	540	1.03852	1011	1.03555	345	1.03313	760	1.02885	1061	1.03932	942	1.03075	507	1.03493	997	1.03228	1035	1.03498	1070	1.03397	443
1.04122	925	1.03775	917	1.03942	868	1.03643	933	1.03402	903	1.02973	937	1.0402	926	1.03163	879	1.03582	854	1.03317	835	1.03587	999	1.03485	786
1.0421	1092	1.03863	988	1.04028	924	1.03733	1074	1.0349	817	1.03062	1021	1.04108	1014	1.03252	752	1.0367	677	1.03405	982	1.03675	621	1.03573	1088
1.04298	812	1.03952	1141	1.04117	953	1.0382	973	1.03578	978	1.0315	1042	1.04197	928	1.0334	1283	1.03758	623	1.03493	1039	1.03763	939	1.03662	665
1.04388	757	1.0404	905	1.04205	720	1.03908	1000	1.03667	735	1.03238	882	1.04285	935	1.03428	805	1.03847	609	1.03582	837	1.03852	952	1.0375	816
1.04477	1105	1.04128	964	1.04293	938	1.03997	870	1.03755	886	1.03327	848	1.04373	523	1.03517	725	1.03935	960	1.0367	626	1.0394	1038	1.03838	420
1.04565	655	1.04217	943	1.04382	964	1.04087	896	1.03843	638	1.03415	1079	1.04462	808	1.03605	875	1.04023	810	1.03758	1030	1.04028	575	1.03927	979
1.04653	514	1.04305	899	1.0447	721	1.04175	1057	1.03932	775	1.03503	1014	1.0455	812	1.03693	722	1.04112	563	1.03847	813	1.04117	705	1.04015	971
1.04742	477	1.04393	1070	1.04558	863	1.04263	965	1.0402	517	1.03592	534	1.04638	560	1.03782	978	1.042	1123	1.03935	925	1.04205	821	1.04103	759
1.0483	877	1.04482	650	1.04647	675	1.04352	1045	1.04108	560	1.0368	826	1.04727	871	1.0387	1067	1.04288	937	1.04023	495	1.04293	758	1.04192	748
1.04918	593	1.0457	1021	1.04735	998	1.0444	900	1.04197	786	1.03768	498	1.04815	729	1.03958	916	1.04377	475	1.04112	903	1.04382	790	1.0428	792
1.05007	380	1.04658	760	1.04823	946	1.04528	863	1.04285	768	1.03857	1196	1.04903	861	1.04047	985	1.04465	878	1.042	891	1.0447	732	1.04368	886
1.05095	485	1.04747	816	1.04912	952	1.04617	802	1.04373	855	1.03945	870	1.04992	785	1.04135	811	1.04553	560	1.04288	891	1.04558	885	1.04457	893
1.05183	912	1.04835	1005	1.05	921	1.04705	905	1.04462	676	1.04033	907	1.0508	635	1.04223	1104	1.04642	822	1.04377	785	1.04647	967	1.04545	491
1.05272	1025	1.04923	764	1.05088	840	1.04793	738	1.0455	877	1.04123	898	1.05168	873	1.04312	593	1.0473	574	1.04465	852	1.04735	648	1.04633	801
1.0536	768	1.05012	875	1.05177	900	1.04882	1147	1.04638	951	1.0421	1051	1.05257	847	1.044	418	1.04818	959	1.04553	828	1.04823	825	1.04722	676
1.05448	841	1.051	891	1.05265	582	1.0497	979	1.04727	450	1.043	922	1.05345	998	1.04488	1099	1.04907	814	1.04642	986	1.04912	763	1.0481	679
1.05537	534	1.05188	1157	1.05355	922	1.05058	658	1.04815	971	1.04388	857	1.05433	920	1.04577	602	1.04995	954	1.0473	393	1.05	695	1.04898	1001
1.05625	621	1.05277	864	1.05443	866	1.05147	1092	1.04903	482	1.04477	918	1.05522	911	1.04665	914	1.05083	841	1.04818	750	1.05088	545	1.04987	888
1.05713	904	1.05365	897	1.05532	793	1.05235	650	1.04992	583	1.04565	1032	1.0561	974	1.04753	615	1.05172	795	1.04907	855	1.05177	814	1.05075	420
1.05802	929	1.05453	1132	1.0562	878	1.05323	1087	1.0508	184	1.04653	839	1.05698	1280	1.04842	917	1.0526	475	1.04995	805	1.05265	1041	1.05163	915
1.0589	676	1.05542	514	1.05708	432	1.05412	946	1.05168	930	1.04742	989	1.05788	858	1.0493	1014	1.05348	698	1.05083	918	1.05353	1149	1.05252	655
1.05978	1020	1.0563	890	1.05797	782	1.055	1064	1.05257	841	1.0483	884	1.05877	607	1.05018	908	1.05437	877	1.05172	693	1.05442	915	1.0534	470
1.06067	528	1.05718	550	1.05885	665	1.05588	1024	1.05345	489	1.04918	741	1.05965	913	1.05107	716	1.05525	854	1.0526	1099	1.0553	562	1.05428	429
1.06155	848	1.05807	893	1.05973	899	1.05677	1030	1.05433	903	1.05007	868	1.06053	1053	1.05195	868	1.05615	846	1.05348	639	1.05618	902	1.05517	953
1.06243	861	1.05897	888	1.06062	1020	1.05765	528	1.05522	859	1.05095	737	1.06142	851	1.05283	928	1.05703	1070	1.05437	1013	1.05707	703	1.05605	825
1.06332	1040	1.05985	992	1.0615	389	1.05853	692	1.0561	866	1.05183	886	1.0623	1198	1.05372	982	1.05792	845	1.05525	934	1.05795	785	1.05693	986
1.0642	905	1.06073	951	1.06238	977	1.05942	875	1.05698	788	1.05272	1137	1.06318	828	1.0546	727	1.0588	893	1.05613	957	1.05883	785	1.05782	980
1.06508	955	1.06162	822	1.06327	877	1.06032	1023	1.05787	674	1.0536	760	1.06407	962	1.05548	818	1.05968	292	1.05702	867	1.05972	927	1.0587	972
1.06597	1007	1.0625	1053	1.06415	790	1.06118	740	1.05875	997	1.05448	635	1.06495	739	1.05637	664	1.06057	610	1.05792	928	1.0606	991	1.05958	761
1.06687	997	1.06338	624	1.06503	535	1.06207	902	1.05963	1045	1.05537	973	1.06583	871	1.05725	1112	1.06145	926	1.05878	650	1.06148	979	1.06047	824
1.06775	690	1.06427	843	1.06592	648	1.06295	818	1.06052	630	1.05625	1127	1.06672	1023	1.05813	997	1.06233	741	1.05967	1079	1.06237	980	1.06135	476
1.06863	538	1.06515	630	1.0668	612	1.06383	750	1.0614	887	1.05713	865	1.0676	777	1.05902	558	1.06322	1048	1.06055	909	1.06325	976	1.06223	573
1.06952	982	1.06603	793	1.06768	696	1.06472	739	1.06228	771	1.05802	665	1.06848	976	1.0599	922	1.0641	825	1.06143	857	1.06413	642	1.06312	921
1.0704	905	1.06692	878	1.06857	858	1.06562	957	1.06317	678	1.0589	928	1.06937	910	1.0608	968	1.06498	899	1.06233	861	1.06502	928	1.064	952
1.07128	1011	1.0678	902	1.06945	865	1.06648	1010	1.06405	823	1.05978	1067	1.07025	475	1.06167	464	1.06587	767	1.06322	861	1.0659	829	1.06488	721
1.07217	1015	1.06868	845	1.07033	591	1.06737	715	1.06493	561	1.06067	1024	1.07113	1071	1.06255	701	1.06675	839	1.0641	764	1.06678	840	1.06577	837
1.07305	666	1.06957	509	1.07122	974	1.06825	887	1.06582	621	1.06155	637	1.07202	904	1.06343	772	1.06763	986	1.06498	788	1.06767	636	1.06665	893
1.07393	834	1.07045	683	1.0721	811	1.06913	1004	1.0667	943	1.06243	1025	1.0729	952	1.06432	967	1.06852	912	1.06587	921	1.06855	898	1.06753	952
1.07482	853	1.07133	896	1.07298	1001	1.07002	1015	1.06758	942	1.06332	886	1.07378	1062	1.0652	1008	1.0694	966	1.06675	603	1.06943	925	1.06842	793
1.0757	930	1.07222	787	1.07387	522	1.0709	884	1.06847	438	1.0642	1027	1.07467	1040	1.06608	1178	1.07028	1109	1.06763	816	1.07032	721	1.0693	737
1.07658	1059	1.0731	616	1.07475	638	1.07178	655	1.06935	897	1.06508	916	1.07555	1035	1.06697	1140	1.07117	776	1.06852	666	1.0712	660	1.07018	840
1.07747	941	1.07398	983	1.07563	757	1.07267	1000	1.07023	539	1.06597	710	1.07643	755	1.06785	973	1.07205	815	1.0694	828	1.07208	795	1.07107	823
1.07835	839	1.07487	508	1.07652	973	1.07355	850	1.07112	666	1.06685	878	1.07732	786	1.06873	959	1.07293	1114	1.07028	949	1.07297	692	1.07195	536
1.07923	822	1.07575	1083	1.0774	530	1.07443	600	1.072	791	1.06773	954	1.0782	970	1.06962	817	1.07382	971	1.07117	651	1.07385	808	1.07285	763
1.08012	860	1.07663	882	1.07828	946	1.07532	739	1.07288	698	1.06862	634	1.07908	646	1.0705	883	1.0747	668	1.07205	861	1.07473	1037	1.07372	959
1.081	628	1.07752	590	1.07917	891	1.0762	938	1.07377	849	1.0695	624	1.07997	747	1.07138	1105	1.07558	975	1.07293	808	1.07562	1036	1.0746	758
1.08188	977	1.0784	961	1.08005	1010	1.0771	700	1.07465	958	1.07038	983	1.08085	833	1.07227	809	1.07647	832	1.07382	872	1.0765	926	1.07548	815
1.08277	930	1.07928	1027	1.08093	932	1.07797	540	1.07553	1061	1.07127	560	1.08173	885	1.07315	937	1.07735	657	1.0747	734	1.07738	929	1.07637	702
1.08365	426	1.08017	799	1.08182	834	1.07885	877	1.07642	801	1.07215	737	1.08262	741	1.07405	546	1.07823	1097	1.07558	868	1.07827	978	1.07725	859
1.08453	833	1.08105	637	1.0827	920	1.07973	1059	1.07732	971	1.07303	585	1.0835	767	1.07492	948	1.07912	567	1.07647	475	1.07915	922	1.07815	485
1.08542	1236	1.08193	360	1.08358	792	1.08063	1073	1.0782	896	1.07392	862	1.08438	983	1.07582	774	1.08	964	1.07735	1049	1.08003	1154	1.07902	590
1.0863	1142	1.08282	616	1.08447	895	1.08152	1001	1.07908	574	1.0748	891	1.08527	979	1.0767	853	1.08088	807	1.07823	635	1.08092	832	1.0799	667
1.08718	700	1.0837	1037	1.08535	396	1.0824	867	1.07997	718	1.07568	934	1.08617	1098	1.07758	877	1.08177	832	1.07912	817	1.0818	893	1.08078	896
1.08807	928	1.08458	905	1.08623	1146	1.08328	958	1.08085	784	1.07657	885	1.08705	1030	1.07847	743	1.08265	570	1.08	939	1.08268	870	1.08167	570
1.08895	1083	1.08547	957	1.08712	1072	1.08417	499	1.08173	900	1.07745	697	1.08793	968	1.07935	1092	1.08355	787	1.08088	954	1.08357	778	1.08255	830
1.08983	837	1.08635	924	1.088	743	1.08505	897	1.08262	860	1.07833	985	1.08882	850	1.08023	825	1.08443	800	1.08177	807	1.08445	1196	1.08343	935
1.09072	937	1.08723	979	1.08888	955	1.08593	736	1.0835	995	1.07922	902	1.0897	904	1.08112	699	1.08532	920	1.08265	746	1.08533	616	1.08432	472
1.0916	787	1.08812	702	1.08977	890	1.08682	990	1.08438	1013	1.0801	327	1.09058	503	1.082	861	1.0862	757	1.08353	864	1.08622	1073	1.0852	953
1.09248	1015	1.089	1012	1.09067	750	1.0877	853	1.08527	682	1.08098	742	1.09147	1186	1.08288	825	1.08708	661	1.08442	755	1.0871	1023	1.08608	584
1.09337	876	1.08988	843	1.09153	1129	1.08858	355	1.08615	928	1.08187	833	1.09235	1023	1.08377	808	1.08797	1164	1.0853	890	1.08798	940	1.08697	860
1.09425	957	1.09077	738	1.09242	695	1.08947	976	1.08703	858	1.08275	925	1.09323	1003	1.08465	964	1.08885	873	1.08618	883	1.08887	817	1.08785	1007
1.09513	952	1.09165	864	1.09332	907	1.09035	1032	1.08792	835	1.08363	943	1.09412	539	1.08553	925	1.08973	1041	1.08707	764	1.08975	987	1.08875	745
1.09602	1043	1.09253	1096	1.0942	815	1.09123	961	1.0888	901	1.08452	449	1.095	715	1.08642	943	1.09062	647	1.08795	764	1.09063	823	1.08963	865
1.0969	1096	1.09342	885	1.09508	571	1.09212	783	1.08968	1004	1.0854	1047	1.09588	902	1.0873	393	1.0915	936	1.08883	872	1.09152	859	1.09052	903
1.09778	992	1.0943	626	1.09597	671	1.093	1013	1.09057	718	1.08628	984	1.09677	793	1.08818	822	1.09238	828	1.08972	975	1.0924	1166	1.0914	433
1.09867	1108	1.09518	868	1.09685	816	1.09388	660	1.09145	946	1.08717	1050	1.09765	638	1.08907	1051	1.09327	445	1.0906	947	1.09328	907	1.09228	826
1.09955	599	1.09607	800	1.09773	926	1.09477	970	1.09233	422	1.08805	1087	1.09853	891	1.08995	855	1.09415	926	1.09148	983	1.09417	940	1.09317	797
1.10043	917	1.09695	855	1.09862	1033	1.09565	614	1.09322	689	1.08893	1004	1.09942	782	1.09083	890	1.09503	862	1.09237	492	1.09505	583	1.09405	465
1.10132	788	1.09783	720	1.0995	902	1.09653	811	1.0941	814	1.08982	749	1.1003	1292	1.09172	1049	1.09592	889	1.09325	445	1.09593	1045	1.09493	542
1.1022	964	1.09872	788	1.10038	711	1.09742	753	1.09498	987	1.0907	612	1.10118	750	1.0926	923	1.0968	684	1.09413	859	1.09682	500	1.09582	1039
1.10308	693	1.0996	1067	1.10127	783	1.0983	897	1.09587	959	1.09158	802	1.10207	945	1.09348	912	1.09768	341	1.09502	1029	1.0977	1068	1.0967	898
1.10398	693	1.10048	988	1.10215	571	1.09918	661	1.09675	598	1.09247	887	1.10295	484	1.09437	542	1.09857	858	1.0959	741	1.09858	1083	1.09758	891
1.10487	364	1.10137	873	1.10303	805	1.10007	1007	1.09763	891	1.09335	990	1.10383	1052	1.09525	638	1.09945	635	1.09678	958	1.09947	947	1.09847	426
1.10575	634	1.10225	599	1.10392	748	1.10095	1002	1.09852	957	1.09423	653	1.10472	714	1.09613	879	1.10033	1042	1.09767	908	1.10035	824	1.09935	1073
1.10663	642	1.10313	1209	1.1048	904	1.10183	1083	1.0994	979	1.09512	957	1.1056	641	1.09702	828	1.10122	939	1.09855	960	1.10125	588	1.10023	909
1.10752	1017	1.10403	1146	1.10568	641	1.10272	917	1.10028	763	1.096	992	1.10648	841	1.0979	876	1.1021	912	1.09943	445	1.10212	643	1.10112	704
1.1084	810	1.1049	822	1.10657	998	1.1036	704	1.10117	562	1.09688	1065	1.10737	899	1.09878	409	1.10298	1124	1.10032	842	1.103	1140	1.102	960
1.10928	611	1.10578	698	1.10745	742	1.10448	852	1.10205	597	1.09777	645	1.10825	566	1.09967	977	1.10387	638	1.1012	1033	1.10388	829	1.10288	727
1.11017	1071	1.10667	997	1.10833	843	1.10537	677	1.10293	743	1.09865	892	1.10913	595	1.10055	470	1.10475	355	1.10208	505	1.10477	718	1.10377	854
1.11105	953	1.10755	932	1.10922	902	1.10625	745	1.10382	691	1.09953	998	1.11002	746	1.10143	832	1.10563	642	1.10297	832	1.10565	838	1.10465	1020
1.11193	942	1.10843	443	1.1101	1032	1.10713	964	1.10472	1030	1.10042	642	1.1109	603	1.10232	679	1.10652	384	1.10385	732	1.10653	771	1.10553	938
1.11282	683	1.10932	660	1.11098	1002	1.10802	878	1.1056	1276	1.1013	493	1.11178	866	1.1032	921	1.1074	975	1.10475	932	1.10742	595	1.10642	860
1.1137	643	1.1102	971	1.11187	1021	1.10892	664	1.10648	421	1.1022	605	1.11267	713	1.10408	858	1.10828	899	1.10562	572	1.1083	958	1.1073	941
1.11458	1039	1.11108	483	1.11275	576	1.1098	1077	1.10737	862	1.10307	976	1.11355	825	1.10497	801	1.10917	996	1.1065	941	1.10918	726	1.10818	901
1.11547	778	1.11197	1026	1.11363	1067	1.11068	639	1.10825	358	1.10395	938	1.11443	796	1.10585	995	1.11005	753	1.1074	665	1.11007	642	1.10907	723
1.11635	426	1.11287	954	1.11452	736	1.11157	924	1.10913	666	1.10483	697	1.11532	770	1.10673	521	1.11095	773	1.10828	960	1.11097	1079	1.10995	566
1.11723	792	1.11373	791	1.1154	592	1.11245	953	1.11002	1041	1.10572	710	1.1162	909	1.10762	934	1.11183	1165	1.10917	1177	1.11185	641	1.11083	871
1.11812	893	1.11463	1074	1.11628	1083	1.11333	668	1.1109	949	1.1066	909	1.11708	741	1.1085	936	1.11272	1027	1.11005	827	1.11273	947	1.11172	627
1.119	1079	1.1155	423	1.11717	600	1.11422	998	1.11178	1139	1.10748	982	1.11797	625	1.10938	1042	1.1136	816	1.11093	588	1.11362	936	1.1126	1071
1.11988	1058	1.11638	980	1.11805	761	1.1151	833	1.11267	850	1.10837	849	1.11885	1021	1.11027	986	1.11448	739	1.11182	883	1.1145	584	1.11348	828
1.12077	718	1.11727	546	1.11893	793	1.11598	964	1.11355	842	1.10925	974	1.11973	991	1.11115	633	1.11537	824	1.1127	889	1.11538	463	1.11437	670
1.12165	954	1.11815	1064	1.11982	970	1.11687	1053	1.11443	388	1.11013	498	1.12062	798	1.11203	893	1.11625	1180	1.11358	663	1.11627	924	1.11525	547
1.12253	1024	1.11905	757	1.1207	658	1.11775	1016	1.11532	834	1.11102	547	1.1215	771	1.11292	959	1.11713	354	1.11447	635	1.11715	1089	1.11615	978
1.12342	913	1.11992	1120	1.1216	967	1.11863	900	1.1162	874	1.1119	352	1.12238	1004	1.1138	722	1.11802	999	1.11535	1127	1.11803	863	1.11703	808
1.1243	604	1.1208	883	1.12247	995	1.11952	961	1.11708	891	1.11278	838	1.12327	702	1.11468	1093	1.1189	452	1.11623	537	1.11892	859	1.11792	928
1.12518	800	1.12168	971	1.12335	989	1.1204	880	1.11797	903	1.11367	1126	1.12415	792	1.11557	591	1.11978	799	1.11712	763	1.1198	782	1.1188	734
1.12607	945	1.12258	913	1.12423	634	1.12128	960	1.11885	1185	1.11455	850	1.12503	835	1.11645	934	1.12067	762	1.118	785	1.12068	705	1.11968	689
1.12695	1005	1.12347	728	1.12512	782	1.12217	788	1.11973	916	1.11543	617	1.12592	947	1.11733	999	1.12155	924	1.11888	723	1.12157	500	1.12057	618
1.12783	707	1.12435	1166	1.126	1092	1.12305	924	1.12062	673	1.11632	499	1.1268	660	1.11822	763	1.12243	824	1.11977	818	1.12245	933	1.12145	936
1.12872	628	1.12523	1017	1.12688	824	1.12393	873	1.1215	683	1.1172	838	1.12768	1097	1.1191	470	1.12332	1200	1.12065	574	1.12333	885	1.12233	889
1.1296	677	1.12612	954	1.12777	1051	1.12482	528	1.12238	684	1.11808	933	1.12857	628	1.11998	903	1.1242	871	1.12153	887	1.12422	621	1.12322	1055
1.13048	1023	1.127	1127	1.12865	763	1.1257	464	1.12327	864	1.11897	959	1.12945	907	1.12087	839	1.12508	882	1.12242	927	1.1251	1120	1.1241	850
1.13137	958	1.12788	1092	1.12955	833	1.12658	789	1.12415	792	1.11985	923	1.13033	991	1.12175	861	1.12597	942	1.1233	1007	1.12598	973	1.12498	1047
1.13225	562	1.12877	767	1.13043	675	1.12747	759	1.12503	876	1.12073	1010	1.13122	933	1.12263	530	1.12685	630	1.12418	640	1.12687	659	1.12587	921
1.13313	954	1.12965	1045	1.13132	930	1.12835	914	1.12592	805	1.12162	1110	1.1321	532	1.12352	700	1.12773	442	1.12507	768	1.12775	849	1.12675	1252
1.13402	582	1.13053	1349	1.1322	875	1.12923	674	1.1268	908	1.1225	527	1.13298	835	1.1244	811	1.12862	510	1.12595	1013	1.12863	1028	1.12763	987
1.1349	752	1.13142	948	1.13308	904	1.13012	927	1.12768	729	1.12338	1040	1.13387	842	1.12528	1052	1.1295	993	1.12683	961	1.12952	564	1.12852	957
1.13578	797	1.1323	1086	1.13397	982	1.131	816	1.12857	1100	1.12428	992	1.13475	598	1.12617	865	1.13038	783	1.12772	922	1.1304	829	1.1294	834
1.13667	442	1.13318	770	1.13485	822	1.13188	945	1.12945	896	1.12515	1009	1.13563	958	1.12705	836	1.13127	602	1.1286	775	1.13128	702	1.13028	570
1.13755	933	1.13407	837	1.13573	911	1.13277	945	1.13033	955	1.12605	975	1.13652	849	1.12793	953	1.13215	751	1.12948	922	1.13217	820	1.13117	764
1.13843	483	1.13495	674	1.13662	632	1.13365	984	1.13123	958	1.12693	1052	1.1374	818	1.12882	509	1.13303	691	1.13037	601	1.13305	982	1.13205	1036
1.13932	1026	1.13583	939	1.1375	951	1.13453	1027	1.13212	1020	1.12782	880	1.13828	1079	1.1297	587	1.13392	943	1.13125	802	1.13395	892	1.13293	966
1.1402	784	1.13672	737	1.1384	985	1.13542	733	1.133	296	1.1287	890	1.13917	667	1.13058	490	1.1348	888	1.13213	902	1.13482	946	1.13382	905
1.14108	661	1.1376	1001	1.13928	960	1.1363	968	1.13388	995	1.12958	866	1.14005	893	1.13147	940	1.13568	995	1.13302	643	1.1357	545	1.1347	1054
1.14197	861	1.13848	922	1.14017	985	1.13718	846	1.13477	783	1.13047	1084	1.14093	813	1.13235	1048	1.13658	1030	1.1339	998	1.13658	722	1.13558	707
1.14285	1018	1.13937	740	1.14105	1009	1.13807	895	1.13565	541	1.13135	895	1.14182	958	1.13323	1029	1.13745	884	1.13478	782	1.13748	765	1.13647	921
1.14375	827	1.14025	915	1.14193	985	1.13895	1061	1.13653	663	1.13223	879	1.1427	579	1.13412	823	1.13833	1149	1.13568	852	1.13837	450	1.13735	959
1.14463	1001	1.14113	441	1.14282	809	1.13983	417	1.13742	668	1.13312	938	1.14358	741	1.135	875	1.13922	617	1.13655	957	1.13925	743	1.13823	972
1.14552	895	1.14202	518	1.1437	890	1.14072	729	1.1383	996	1.134	763	1.14447	976	1.13588	914	1.1401	809	1.13743	630	1.14013	975	1.13912	973
1.1464	890	1.1429	1180	1.14458	513	1.1416	926	1.13918	968	1.13488	593	1.14535	851	1.13677	695	1.14098	842	1.13832	1149	1.14102	1003	1.14	924
1.14728	1040	1.14378	922	1.14547	928	1.14248	882	1.14007	1041	1.13577	534	1.14623	541	1.13765	962	1.14188	786	1.1392	940	1.1419	793	1.14088	905
1.14817	859	1.14467	816	1.14635	780	1.14337	751	1.14095	829	1.13665	952	1.14712	872	1.13853	943	1.14275	727	1.1401	904	1.14278	621	1.14177	768
1.14905	923	1.14555	1312	1.14723	1000	1.14425	976	1.14183	1101	1.13753	871	1.148	627	1.13942	943	1.14363	790	1.14097	946	1.14367	1115	1.14265	954
1.14993	948	1.14643	839	1.14812	885	1.14513	807	1.14272	1077	1.13842	999	1.14888	1011	1.1403	903	1.14452	1043	1.14185	925	1.14455	1038	1.14353	1046
1.15082	871	1.14732	1020	1.149	1077	1.14602	763	1.1436	880	1.1393	822	1.14977	1123	1.14118	902	1.14542	979	1.14275	659	1.14543	824	1.14442	998
1.1517	990	1.1482	883	1.14988	693	1.1469	926	1.14448	914	1.14018	1151	1.15065	875	1.14207	884	1.1463	679	1.14362	926	1.14632	847	1.1453	1126
1.15258	895	1.14908	997	1.15077	949	1.14778	857	1.14537	398	1.14107	598	1.15153	882	1.14295	887	1.14718	905	1.14452	901	1.1472	736	1.14618	772
1.15347	1146	1.14997	957	1.15165	974	1.14867	1007	1.14625	748	1.14195	832	1.15242	962	1.14383	816	1.14807	630	1.14538	833	1.14808	887	1.14707	783
1.15435	934	1.15085	399	1.15253	1005	1.14955	1079	1.14713	793	1.14283	1032	1.1533	616	1.14472	997	1.14895	816	1.14627	736	1.14897	717	1.14795	779
1.15523	485	1.15173	716	1.15342	918	1.15043	926	1.14802	626	1.14372	868	1.15418	746	1.1456	1013	1.14983	1150	1.14717	930	1.14985	940	1.14883	1128
1.15612	1014	1.15262	824	1.1543	729	1.15132	595	1.1489	551	1.1446	799	1.15507	1123	1.14648	541	1.15072	983	1.14805	387	1.15073	812	1.14972	797
1.157	1070	1.1535	517	1.15518	816	1.1522	713	1.14978	849	1.14548	362	1.15595	897	1.14737	891	1.1516	973	1.14893	732	1.15162	543	1.1506	611
1.15788	615	1.15438	645	1.15608	898	1.15308	920	1.15067	1022	1.14637	757	1.15685	505	1.14825	880	1.15248	814	1.14982	453	1.1525	887	1.15148	918
1.15877	800	1.15527	975	1.15697	803	1.15397	739	1.15155	916	1.14725	901	1.15772	1025	1.14913	507	1.15337	1005	1.1507	903	1.15338	933	1.15238	986
1.15965	904	1.15615	1102	1.15785	537	1.15485	682	1.15243	810	1.14813	845	1.1586	930	1.15003	790	1.15425	841	1.15158	1047	1.15428	955	1.15325	990
1.16053	898	1.15703	1001	1.15873	918	1.15573	904	1.15332	1020	1.14902	966	1.15948	1004	1.1509	741	1.15513	785	1.15247	808	1.15515	1002	1.15413	868
1.16142	546	1.15792	1046	1.15962	983	1.15662	966	1.1542	941	1.1499	774	1.16037	785	1.15178	691	1.15602	957	1.15335	900	1.15603	890	1.15502	897
1.1623	776	1.1588	979	1.1605	892	1.1575	583	1.15508	821	1.15078	860	1.16127	791	1.15267	685	1.1569	947	1.15423	795	1.15693	839	1.1559	917
1.16318	917	1.15968	1270	1.16138	926	1.15838	901	1.15598	808	1.15167	905	1.16215	498	1.15355	767	1.15778	933	1.15512	735	1.15782	923	1.15678	934
1.16407	1139	1.16057	1079	1.16227	989	1.15927	912	1.15687	678	1.15255	966	1.16303	740	1.15443	950	1.15867	766	1.156	790	1.1587	921	1.15768	914
1.16495	864	1.16145	890	1.16315	862	1.16017	829	1.15775	920	1.15343	963	1.16392	942	1.15532	937	1.15955	736	1.15688	829	1.15958	814	1.15857	821
1.16585	1091	1.16233	871	1.16403	363	1.16103	988	1.15863	863	1.15432	688	1.1648	1046	1.1562	659	1.16043	873	1.15777	1072	1.16047	870	1.15945	912
1.16673	826	1.16322	986	1.16492	1011	1.16192	770	1.15952	745	1.1552	647	1.16568	892	1.15708	672	1.16132	729	1.15865	890	1.16135	852	1.16033	945
1.16762	793	1.1641	799	1.1658	799	1.1628	863	1.1604	1185	1.1561	852	1.16657	855	1.15797	983	1.1622	863	1.15955	938	1.16223	828	1.16122	574
1.1685	555	1.16498	400	1.16668	1012	1.16368	940	1.16128	584	1.15698	1196	1.16745	915	1.15887	963	1.16308	967	1.16043	648	1.16312	605	1.1621	767
1.16938	862	1.16587	798	1.16757	874	1.16458	646	1.16217	868	1.15787	745	1.16833	622	1.15973	695	1.16398	702	1.16132	782	1.164	755	1.16298	753
1.17027	532	1.16675	879	1.16845	850	1.16547	739	1.16305	918	1.15875	992	1.16922	1012	1.16062	848	1.16487	1014	1.1622	1003	1.16488	941	1.16387	824
1.17115	825	1.16763	852	1.16933	617	1.16635	986	1.16393	679	1.15963	564	1.1701	852	1.16152	905	1.16575	1067	1.16308	1014	1.16577	584	1.16475	684
1.17203	754	1.16852	1043	1.17022	896	1.16723	792	1.16482	911	1.16052	850	1.17098	970	1.1624	996	1.16663	1091	1.16397	555	1.16665	927	1.16563	885
1.17292	1096	1.16942	420	1.1711	696	1.16812	486	1.1657	1049	1.1614	451	1.17187	953	1.16328	1020	1.16752	942	1.16485	829	1.16753	934	1.16652	842
1.17382	749	1.1703	979	1.17198	1098	1.169	991	1.16658	627	1.16228	609	1.17275	902	1.16417	1151	1.1684	672	1.16573	550	1.16842	629	1.1674	1083
1.1747	833	1.17118	995	1.17287	891	1.16988	963	1.16747	573	1.16317	933	1.17363	680	1.16505	810	1.16928	752	1.16662	865	1.1693	918	1.16828	1016
1.17558	834	1.17207	889	1.17375	804	1.17077	464	1.16835	358	1.16405	948	1.17452	754	1.16593	711	1.17017	629	1.1675	950	1.17018	788	1.16917	864
1.17647	1002	1.17295	839	1.17463	571	1.17165	511	1.16923	799	1.16493	717	1.1754	497	1.16682	553	1.17105	785	1.16838	389	1.17107	871	1.17005	936
1.17735	928	1.17383	885	1.17552	1027	1.17253	726	1.17012	751	1.16582	1018	1.17628	880	1.1677	946	1.17193	533	1.16927	743	1.17195	862	1.17093	679
1.17823	871	1.17472	849	1.1764	940	1.17342	473	1.171	698	1.1667	988	1.17717	814	1.16858	1013	1.17282	840	1.17015	917	1.17283	875	1.17182	766
1.17912	1053	1.1756	1204	1.17728	823	1.1743	812	1.17188	995	1.16758	885	1.17805	892	1.16947	889	1.1737	904	1.17103	537	1.17372	996	1.1727	792
1.18	548	1.17648	489	1.17817	730	1.17518	1080	1.17277	946	1.16847	838	1.17893	912	1.17035	932	1.17458	466	1.17192	911	1.1746	1004	1.17358	967
1.18088	727	1.17737	617	1.17905	999	1.17607	561	1.17365	899	1.16935	848	1.17982	793	1.17123	468	1.17547	910	1.1728	854	1.17548	961	1.17447	797
1.18177	839	1.17825	628	1.17993	965	1.17695	489	1.17453	666	1.17023	1072	1.1807	480	1.17212	985	1.17635	954	1.17368	802	1.17637	672	1.17535	788
1.18265	616	1.17913	890	1.18082	852	1.17783	811	1.17542	902	1.17112	925	1.18158	891	1.173	725	1.17723	1021	1.17457	754	1.17725	886	1.17623	1062
1.18353	647	1.18002	842	1.18172	579	1.17872	966	1.1763	733	1.172	853	1.18247	665	1.17388	1057	1.17812	734	1.17545	512	1.17813	950	1.17712	564
1.18442	995	1.1809	961	1.1826	934	1.1796	840	1.17718	961	1.17288	832	1.18335	901	1.17477	721	1.179	889	1.17633	1099	1.17902	873	1.178	966
1.1853	875	1.18178	1120	1.18348	850	1.18048	711	1.17807	935	1.17377	887	1.18423	1251	1.17565	700	1.17988	900	1.17722	772	1.1799	821	1.17888	730
1.18618	909	1.18267	408	1.18437	487	1.18137	863	1.17895	879	1.17465	680	1.18512	982	1.17653	1013	1.18077	1136	1.1781	567	1.18078	574	1.17977	774
1.18707	982	1.18355	439	1.18525	988	1.18225	949	1.17983	850	1.17553	898	1.186	748	1.17742	355	1.18165	668	1.179	828	1.18167	1016	1.18065	449
1.18795	816	1.18443	515	1.18613	991	1.18313	952	1.18072	770	1.17642	791	1.18688	929	1.1783	484	1.18253	1127	1.17987	700	1.18255	1101	1.18153	611
1.18883	460	1.18532	1038	1.18702	1126	1.18402	890	1.1816	974	1.1773	588	1.18777	813	1.17918	1052	1.18342	1090	1.18075	1028	1.18343	768	1.18242	835
1.18972	517	1.1862	1134	1.1879	686	1.1849	690	1.18248	748	1.17818	918	1.18865	880	1.18007	967	1.1843	424	1.18163	729	1.18432	890	1.1833	941
1.1906	916	1.18708	995	1.18878	638	1.18578	909	1.18337	834	1.17908	941	1.18953	698	1.18095	982	1.18518	815	1.18252	882	1.1852	893	1.18418	700
1.19148	588	1.18797	750	1.18967	1008	1.18668	980	1.18425	916	1.17997	748	1.19042	889	1.18183	777	1.18607	868	1.1834	924	1.18608	907	1.18507	1003
1.19238	946	1.18885	561	1.19055	911	1.18757	814	1.18513	772	1.18085	999	1.1913	538	1.18272	955	1.18695	468	1.18428	953	1.18697	1007	1.18595	998
1.19327	628	1.18973	589	1.19143	838	1.18845	847	1.18602	891	1.18173	908	1.19218	849	1.1836	1015	1.18783	780	1.18517	1052	1.18785	874	1.18683	843
1.19415	886	1.19062	1023	1.19232	962	1.18933	924	1.1869	540	1.18262	1011	1.19307	1040	1.18448	728	1.18872	814	1.18605	817	1.18873	991	1.18772	382
1.19503	761	1.1915	848	1.1932	871	1.19022	813	1.18778	1108	1.1835	987	1.19395	1024	1.18537	941	1.1896	809	1.18693	961	1.18962	845	1.1886	1146
1.19592	978	1.19238	822	1.19408	939	1.1911	1000	1.18868	728	1.18438	870	1.19483	783	1.18625	646	1.19048	764	1.18782	1023	1.1905	882	1.18948	950
1.1968	732	1.19327	859	1.19497	749	1.19198	975	1.18957	898	1.18527	953	1.19572	650	1.18713	790	1.19137	1004	1.1887	1089	1.1914	823	1.19037	528
1.19768	729	1.19415	1002	1.19585	945	1.19287	676	1.19045	878	1.18615	996	1.1966	777	1.18802	849	1.19227	903	1.1896	893	1.19227	1029	1.19125	801
1.19857	691	1.19503	409	1.19673	1028	1.19375	860	1.19133	885	1.18703	582	1.19748	845	1.1889	1065	1.19315	940	1.19048	948	1.19315	796	1.19213	674
1.19945	499	1.19593	949	1.19762	918	1.19463	416	1.19222	774	1.18792	752	1.19837	524	1.18978	953	1.19403	979	1.19137	649	1.19403	695	1.19302	928
1.20033	857	1.1968	966	1.1985	1015	1.19552	588	1.1931	979	1.1888	1089	1.19925	887	1.19067	685	1.19492	666	1.19225	955	1.19492	1049	1.1939	723
1.20122	942	1.19768	1091	1.19938	752	1.1964	964	1.19398	908	1.18968	846	1.20013	868	1.19155	735	1.1958	441	1.19313	785	1.1958	791	1.19478	821
1.2021	739	1.19857	983	1.20027	800	1.19728	900	1.19487	1001	1.19057	1003	1.20102	1002	1.19243	520	1.19668	812	1.19402	945	1.1967	1027	1.19568	817
1.20298	874	1.19945	851	1.20115	934	1.19817	893	1.19575	883	1.19145	949	1.2019	595	1.19332	808	1.19757	992	1.1949	970	1.19758	905	1.19657	933
1.20387	716	1.20033	760	1.20203	860	1.19905	808	1.19663	817	1.19233	909	1.20278	922	1.19422	949	1.19845	1248	1.19578	928	1.19847	947	1.19745	499
1.20475	912	1.20123	949	1.20292	826	1.19995	740	1.19752	1157	1.19322	807	1.20367	835	1.19508	1009	1.19933	757	1.19667	398	1.19935	627	1.19833	693
1.20563	1028	1.20212	582	1.2038	1033	1.20082	683	1.1984	962	1.1941	951	1.20455	999	1.19597	579	1.20022	838	1.19755	809	1.20023	439	1.19922	415
1.20652	795	1.203	602	1.2047	566	1.2017	885	1.1993	959	1.19498	885	1.20543	918	1.19685	430	1.2011	699	1.19843	936	1.20112	909	1.2001	768
1.2074	1008	1.20388	1102	1.20557	991	1.20258	1018	1.20018	793	1.19587	925	1.20632	816	1.19773	783	1.20198	905	1.19932	821	1.202	814	1.20098	1055
1.20828	658	1.20477	896	1.20645	840	1.20347	985	1.20107	829	1.19675	961	1.2072	802	1.19862	726	1.20287	921	1.2002	947	1.20288	779	1.20187	987
1.20917	908	1.20565	708	1.20733	938	1.20435	862	1.20195	703	1.19763	689	1.20808	946	1.1995	863	1.20375	943	1.20108	875	1.20377	925	1.20275	867
1.21005	1074	1.20653	908	1.20822	629	1.20523	787	1.20283	818	1.19852	840	1.20897	629	1.20038	1037	1.20463	838	1.20197	911	1.20465	1051	1.20363	821
1.21093	480	1.20742	397	1.2091	878	1.20613	876	1.20372	612	1.1994	764	1.20985	835	1.20128	1102	1.20552	932	1.20285	1033	1.20553	905	1.20452	835
1.21182	626	1.2083	972	1.20998	1120	1.20702	1062	1.2046	1138	1.20028	1071	1.21073	897	1.20217	900	1.2064	717	1.20373	1054	1.20642	550	1.2054	509
1.2127	864	1.20918	1073	1.21087	672	1.2079	1122	1.20548	920	1.20117	624	1.21162	580	1.20305	735	1.20728	1041	1.20462	948	1.2073	915	1.20628	1000
1.21358	691	1.21007	934	1.21175	945	1.20878	966	1.20637	812	1.20205	1084	1.2125	871	1.20393	882	1.20817	749	1.2055	510	1.20818	779	1.20717	910
1.21447	1043	1.21095	901	1.21265	877	1.20967	966	1.20725	976	1.20293	913	1.21338	837	1.20482	630	1.20905	868	1.20638	807	1.20907	1028	1.20805	508
1.21535	827	1.21183	1091	1.21352	408	1.21055	1053	1.20813	953	1.20382	1105	1.21427	860	1.2057	973	1.20993	926	1.20727	532	1.20995	942	1.20893	1074
1.21623	943	1.21272	688	1.2144	770	1.21143	714	1.20902	738	1.20472	1121	1.21515	991	1.20658	1016	1.21082	562	1.20815	729	1.21083	578	1.20982	783
1.21712	1051	1.2136	700	1.21528	689	1.21232	1109	1.2099	848	1.2056	999	1.21603	616	1.20747	601	1.2117	847	1.20903	608	1.21172	651	1.21072	909
1.218	751	1.21448	1016	1.21617	870	1.2132	558	1.21078	818	1.2065	770	1.21692	1046	1.20835	815	1.21258	986	1.20992	576	1.2126	914	1.2116	946
1.21888	914	1.21537	949	1.21705	710	1.21408	825	1.21167	874	1.20737	757	1.2178	993	1.20923	812	1.21347	970	1.2108	1103	1.21348	982	1.21248	1098
1.21977	1005	1.21625	975	1.21795	716	1.21497	959	1.21255	617	1.20825	779	1.21868	865	1.21012	871	1.21435	897	1.21168	923	1.21437	861	1.21337	914
1.22065	963	1.21713	986	1.21882	946	1.21585	710	1.21343	754	1.20915	363	1.21957	673	1.211	496	1.21523	1021	1.21257	450	1.21525	955	1.21425	993
1.22153	901	1.21802	1093	1.21972	676	1.21673	1271	1.21432	511	1.21003	1125	1.22045	973	1.21188	790	1.21612	990	1.21345	888	1.21613	721	1.21513	989
1.22242	1002	1.2189	795	1.22058	1034	1.21762	684	1.2152	682	1.21092	1039	1.22133	807	1.21277	972	1.217	482	1.21433	959	1.21702	836	1.21602	1007
1.2233	459	1.21978	353	1.22147	647	1.2185	889	1.21608	793	1.2118	873	1.22222	516	1.21365	1026	1.21788	942	1.21522	900	1.2179	1038	1.2169	998
1.22418	1127	1.22067	530	1.22237	818	1.21938	927	1.21697	966	1.21268	950	1.2231	589	1.21453	576	1.21877	916	1.2161	700	1.21878	1141	1.21778	982
1.22507	705	1.22155	976	1.22325	995	1.22027	995	1.21785	774	1.21357	903	1.22398	997	1.21542	608	1.21965	330	1.21698	661	1.21967	1127	1.21867	852
1.22595	910	1.22243	1209	1.22413	632	1.22115	945	1.21873	905	1.21445	1041	1.22487	574	1.2163	812	1.22053	645	1.21787	557	1.22055	600	1.21955	501
1.22683	873	1.22332	447	1.22502	1002	1.22203	895	1.21962	966	1.21533	632	1.22575	798	1.21718	942	1.22142	1010	1.21875	684	1.22143	700	1.22043	982
1.22772	958	1.2242	791	1.2259	693	1.22292	565	1.2205	676	1.21622	766	1.22663	823	1.21807	928	1.2223	940	1.21963	1053	1.22232	963	1.22133	978
1.2286	613	1.22508	729	1.22678	1093	1.2238	533	1.22138	808	1.2171	889	1.22752	993	1.21895	742	1.22318	1037	1.22052	954	1.2232	950	1.2222	1137
1.22948	746	1.22597	702	1.22767	957	1.22468	880	1.22227	865	1.21798	629	1.2284	623	1.21983	892	1.22407	907	1.2214	892	1.22408	853	1.22308	925
1.23037	955	1.22685	964	1.22855	873	1.22558	885	1.22315	945	1.21887	888	1.22928	973	1.22072	1003	1.22495	1008	1.22228	433	1.22497	599	1.22397	576
1.23125	998	1.22773	800	1.22943	368	1.22645	672	1.22403	957	1.21975	1075	1.23017	898	1.2216	987	1.22583	1039	1.22317	918	1.22585	626	1.22487	504
1.23213	976	1.22863	512	1.23032	612	1.22733	525	1.22492	897	1.22063	1041	1.23105	1025	1.22248	277	1.22672	915	1.22405	920	1.22673	803	1.22575	889
1.23302	788	1.2295	939	1.2312	930	1.22822	1016	1.2258	745	1.22152	889	1.23193	750	1.22337	1009	1.2276	887	1.22493	729	1.22762	591	1.22663	839
1.2339	788	1.23038	1076	1.23208	926	1.2291	858	1.22668	1033	1.2224	941	1.23282	1232	1.22425	651	1.22848	875	1.22582	684	1.2285	1024	1.22752	814
1.23478	884	1.23127	970	1.23297	1073	1.22998	962	1.22757	814	1.22328	614	1.2337	1012	1.22513	815	1.22938	941	1.2267	689	1.22938	925	1.2284	597
1.23567	940	1.23215	438	1.23385	997	1.23087	1092	1.22845	787	1.22417	564	1.23458	889	1.22602	975	1.23027	901	1.22758	1008	1.23027	761	1.22928	1029
1.23655	1082	1.23303	928	1.23473	664	1.23175	968	1.22933	796	1.22505	1022	1.23547	948	1.2269	977	1.23115	380	1.22847	853	1.23115	955	1.23017	930
1.23743	837	1.23392	1104	1.23562	1050	1.23263	949	1.23022	934	1.22593	868	1.23635	757	1.22778	745	1.23203	874	1.22935	395	1.23203	791	1.23105	755
1.23832	866	1.2348	813	1.2365	900	1.23352	942	1.2311	889	1.22682	1085	1.23723	909	1.22867	871	1.23292	654	1.23023	978	1.23292	720	1.23193	954
1.2392	578	1.23568	755	1.23738	1105	1.2344	976	1.232	715	1.2277	950	1.23812	848	1.22957	1012	1.2338	1072	1.23112	627	1.2338	755	1.23282	745
1.24008	667	1.23657	947	1.23827	791	1.23528	753	1.23288	928	1.22858	920	1.239	776	1.23043	778	1.23468	821	1.232	846	1.23468	1053	1.2337	824
1.24097	1026	1.23747	727	1.23915	549	1.23617	855	1.23377	907	1.22947	957	1.23988	1162	1.23132	915	1.23557	873	1.23288	727	1.23557	583	1.23458	875
1.24185	951	1.23833	649	1.24003	884	1.23707	1032	1.23465	955	1.23035	968	1.24077	976	1.2322	802	1.23645	1007	1.23377	1089	1.23645	989	1.23547	704
1.24273	600	1.23922	993	1.24092	460	1.23793	437	1.23553	876	1.23123	1162	1.24165	913	1.23308	368	1.23733	947	1.23465	875	1.23733	898	1.23635	1024
1.24362	762	1.2401	726	1.2418	1089	1.23882	997	1.23642	908	1.23212	936	1.24253	929	1.23397	901	1.23822	687	1.23553	552	1.23822	788	1.23723	629
1.2445	1186	1.24098	976	1.24268	729	1.2397	923	1.2373	962	1.233	827	1.24342	715	1.23485	879	1.2391	433	1.23642	699	1.23912	949	1.23812	1036
1.24538	348	1.24187	899	1.24357	652	1.24058	847	1.23818	958	1.23388	902	1.2443	536	1.23575	753	1.23998	1335	1.2373	820	1.24	1005	1.239	799
1.24627	499	1.24275	730	1.24445	960	1.24147	887	1.23907	817	1.23477	902	1.24518	834	1.23662	483	1.24087	848	1.23818	862	1.24088	897	1.23988	607
1.24715	1211	1.24363	618	1.24533	927	1.24235	890	1.23995	910	1.23565	842	1.24608	780	1.2375	798	1.24175	695	1.23907	857	1.24177	941	1.24077	763
1.24805	768	1.24452	583	1.24622	721	1.24323	627	1.24083	423	1.23653	978	1.24697	1213	1.23838	1021	1.24263	886	1.23997	995	1.24265	898	1.24165	967
1.24892	792	1.2454	770	1.2471	902	1.24412	699	1.24172	615	1.23742	627	1.24785	651	1.23927	580	1.24352	839	1.24085	479	1.24353	866	1.24253	747
1.2498	826	1.2463	838	1.24798	549	1.245	671	1.2426	802	1.2383	882	1.24873	985	1.24015	959	1.2444	504	1.24173	813	1.24442	951	1.24342	1024
1.25068	988	1.24717	617	1.24887	833	1.24588	568	1.24348	872	1.23918	1014	1.24963	849	1.24103	973	1.24528	943	1.24262	479	1.2453	750	1.2443	797
1.25157	948	1.24807	916	1.24977	421	1.24677	882	1.24437	502	1.24007	717	1.25052	486	1.24192	874	1.24617	904	1.2435	930	1.24618	807	1.24518	453
1.25245	591	1.24895	884	1.25063	679	1.24765	990	1.24525	801	1.24095	600	1.2514	947	1.2428	927	1.24705	866	1.24438	567	1.24708	848	1.24607	940
1.25333	736	1.24983	950	1.25152	878	1.24853	1091	1.24613	1086	1.24183	840	1.25228	822	1.24368	937	1.24793	1188	1.24527	500	1.24797	846	1.24695	888
1.25422	870	1.25072	877	1.2524	739	1.24942	917	1.24702	696	1.24272	826	1.25317	904	1.24457	633	1.24882	985	1.24615	374	1.24885	962	1.24783	507
1.2551	818	1.2516	732	1.2533	930	1.2503	839	1.2479	678	1.2436	829	1.25405	988	1.24545	836	1.2497	635	1.24703	896	1.24973	938	1.24872	472
1.25598	887	1.25248	903	1.25417	434	1.2512	578	1.24878	1258	1.24448	990	1.25493	871	1.24635	563	1.25058	873	1.24792	684	1.25062	593	1.2496	828
1.25687	850	1.25337	1018	1.25505	940	1.25208	1022	1.24967	663	1.24537	958	1.25582	902	1.24723	604	1.25147	621	1.2488	908	1.2515	737	1.25048	772
1.25775	948	1.25425	701	1.25593	899	1.25297	923	1.25055	1072	1.24625	620	1.2567	1154	1.24812	589	1.25235	948	1.24968	855	1.25238	996	1.25137	835
1.25863	1048	1.25513	1018	1.25682	593	1.25385	872	1.25143	861	1.24713	1076	1.25758	1034	1.249	815	1.25323	866	1.25057	921	1.25327	855	1.25225	893
1.25952	739	1.25602	909	1.2577	595	1.25473	923	1.25232	792	1.24802	1041	1.25847	991	1.24988	886	1.25412	884	1.25145	1125	1.25415	836	1.25313	948
1.2604	754	1.2569	660	1.25858	933	1.25562	974	1.2532	867	1.2489	996	1.25935	454	1.25077	943	1.255	863	1.25233	801	1.25503	777	1.25402	889
1.26128	951	1.25778	795	1.25947	1036	1.2565	590	1.25408	935	1.24978	743	1.26023	949	1.25165	516	1.25588	1189	1.25322	932	1.25592	975	1.2549	973
1.26217	911	1.25867	938	1.26037	945	1.25738	909	1.25497	912	1.25067	779	1.26112	880	1.25253	787	1.25677	891	1.2541	758	1.2568	909	1.25578	836
1.26305	1409	1.25955	962	1.26125	850	1.25827	580	1.25585	941	1.25155	893	1.262	448	1.25342	838	1.25765	858	1.25498	780	1.25768	638	1.25667	416
1.26393	932	1.26043	821	1.26212	787	1.25915	604	1.25673	937	1.25243	733	1.26288	938	1.2543	402	1.25853	811	1.25587	1088	1.25857	1037	1.25755	707
1.26483	740	1.26132	567	1.26302	810	1.26003	955	1.25762	988	1.25332	571	1.26377	1084	1.25518	998	1.25942	918	1.25675	743	1.25945	725	1.25843	959
1.2657	908	1.2622	682	1.2639	802	1.26092	827	1.2585	517	1.2542	1099	1.26465	828	1.25607	589	1.2603	715	1.25763	925	1.26033	749	1.25932	878
1.26658	680	1.26308	1073	1.26478	715	1.2618	628	1.25938	761	1.25508	616	1.26553	1046	1.25695	268	1.26118	1090	1.25852	1289	1.26122	514	1.2602	532
1.26747	859	1.26397	1030	1.26567	1187	1.26268	1157	1.26027	916	1.25597	1009	1.26642	923	1.25783	864	1.26207	770	1.2594	330	1.2621	739	1.26108	920
1.26835	996	1.26485	768	1.26655	902	1.26357	1012	1.26115	1024	1.25687	597	1.2673	870	1.25872	720	1.26295	536	1.26028	958	1.26298	1200	1.26197	732
1.26923	532	1.26573	962	1.26743	742	1.26445	836	1.26203	825	1.25775	665	1.26818	557	1.2596	953	1.26383	957	1.26117	672	1.26387	879	1.26285	724
1.27012	1311	1.26662	1034	1.26832	463	1.26533	1033	1.26292	996	1.25863	852	1.26907	898	1.26048	924	1.26472	1043	1.26205	873	1.26475	705	1.26373	653
1.27102	822	1.2675	651	1.2692	972	1.26622	867	1.2638	909	1.25952	1017	1.26995	1008	1.26137	847	1.2656	880	1.26293	780	1.26563	934	1.26462	448
1.27188	983	1.26838	702	1.27008	533	1.2671	945	1.26468	1101	1.2604	849	1.27083	816	1.26225	929	1.26648	938	1.26382	876	1.26652	985	1.2655	889
1.27278	567	1.26927	1013	1.27097	834	1.26798	747	1.26557	1053	1.26128	964	1.27172	783	1.26313	649	1.26737	823	1.2647	775	1.2674	788	1.26638	958
1.27367	914	1.27015	841	1.27185	1239	1.26887	915	1.26645	816	1.26217	1055	1.2726	840	1.26402	917	1.26825	384	1.26558	703	1.26828	745	1.26728	1262
1.27455	941	1.27103	509	1.27273	473	1.26975	1045	1.26733	761	1.26305	617	1.27348	578	1.2649	766	1.26913	935	1.26647	1016	1.26917	1033	1.26817	1048
1.27543	470	1.27192	988	1.27362	670	1.27063	767	1.26822	809	1.26393	768	1.27437	884	1.26578	734	1.27002	909	1.26735	1005	1.27005	970	1.26905	978
1.27632	622	1.2728	909	1.2745	840	1.27152	645	1.2691	1090	1.26482	863	1.27525	1072	1.26667	870	1.2709	866	1.26823	792	1.27093	693	1.26993	945
1.2772	1175	1.27368	778	1.27538	946	1.2724	755	1.26998	936	1.2657	662	1.27613	1092	1.26755	922	1.2718	622	1.26912	1074	1.27182	659	1.27082	1100
1.27808	939	1.27457	1058	1.27627	1038	1.27328	489	1.27087	510	1.26658	991	1.27702	923	1.26843	1048	1.27268	1074	1.27	958	1.2727	867	1.2717	539
1.27897	833	1.27545	966	1.27715	662	1.27417	921	1.27177	880	1.26747	738	1.2779	717	1.26932	1015	1.27357	846	1.27088	868	1.27358	978	1.27258	1009
1.27985	1187	1.27633	458	1.27803	593	1.27505	780	1.27263	566	1.26835	951	1.27878	879	1.2702	590	1.27445	988	1.27177	946	1.27447	904	1.27347	649
1.28073	895	1.27722	896	1.27892	882	1.27593	979	1.27353	777	1.26923	691	1.27967	849	1.27108	758	1.27533	793	1.27265	842	1.27535	507	1.27435	866
1.28162	1200	1.2781	1024	1.2798	1378	1.27682	1017	1.27442	932	1.27012	1030	1.28055	477	1.27197	1032	1.27622	920	1.27353	291	1.27623	559	1.27523	750
1.2825	950	1.27898	818	1.28068	899	1.27772	691	1.2753	501	1.271	742	1.28143	1050	1.27285	825	1.2771	1049	1.27443	997	1.27712	847	1.27612	730
1.28338	971	1.27987	673	1.28157	896	1.27858	1132	1.27618	527	1.27188	930	1.28232	489	1.27373	896	1.27798	1033	1.27532	1050	1.278	992	1.277	683
1.28427	923	1.28075	843	1.28245	554	1.27947	609	1.27707	772	1.27277	764	1.2832	1054	1.27462	1035	1.27887	824	1.2762	836	1.27888	980	1.27788	699
1.28515	533	1.28163	1118	1.28333	971	1.28035	1016	1.27795	1040	1.27365	815	1.28408	1040	1.2755	866	1.27975	662	1.27708	879	1.27977	803	1.27877	1238
1.28603	997	1.28252	1007	1.28422	872	1.28123	878	1.27883	761	1.27453	773	1.28497	775	1.27638	913	1.28063	815	1.27797	922	1.28065	866	1.27965	890
1.28692	875	1.2834	729	1.2851	1104	1.28212	858	1.27972	728	1.27542	675	1.28585	803	1.27727	355	1.28152	861	1.27885	626	1.28153	784	1.28053	920
1.2878	704	1.28428	671	1.28598	837	1.283	952	1.2806	518	1.2763	1039	1.28673	676	1.27815	608	1.2824	899	1.27973	974	1.28242	1049	1.28142	1026
1.28868	777	1.28517	688	1.28687	954	1.28388	824	1.28148	824	1.27718	592	1.28762	661	1.27903	1122	1.28328	883	1.28062	1150	1.2833	299	1.2823	772
1.28957	798	1.28605	882	1.28775	1066	1.28477	867	1.28237	653	1.27807	728	1.2885	895	1.27992	929	1.28417	987	1.2815	907	1.28418	984	1.28318	638
1.29045	1020	1.28693	691	1.28863	1095	1.28567	1064	1.28325	1092	1.27895	617	1.28938	1300	1.2808	1032	1.28505	1007	1.28238	279	1.28507	1096	1.28407	898
1.29133	665	1.28782	875	1.28952	932	1.28653	1034	1.28413	705	1.27983	979	1.29027	961	1.28168	588	1.28593	598	1.28327	580	1.28595	986	1.28495	823
1.29222	927	1.2887	804	1.2904	888	1.28742	1025	1.28502	739	1.28072	1157	1.29115	1296	1.28257	700	1.28682	707	1.28415	507	1.28683	1040	1.28583	714
1.2931	967	1.28958	876	1.29128	666	1.28832	888	1.2859	767	1.2816	811	1.29203	772	1.28345	792	1.2877	902	1.28503	828	1.28772	733	1.28672	1013
1.29398	830	1.29047	827	1.29217	1121	1.28918	905	1.28678	788	1.28248	797	1.29292	802	1.28435	936	1.28858	1005	1.28592	920	1.2886	487	1.2876	876
1.29487	1032	1.29135	511	1.29305	842	1.29007	660	1.28767	1016	1.28338	763	1.2938	617	1.28523	884	1.28947	917	1.2868	829	1.28948	862	1.28848	961
1.29575	322	1.29223	1004	1.29393	817	1.29097	664	1.28855	1057	1.28425	1192	1.29468	916	1.28612	867	1.29035	895	1.28768	1080	1.29037	961	1.28937	977
1.29663	1018	1.29312	241	1.29482	751	1.29185	878	1.28943	707	1.28513	895	1.29557	774	1.287	918	1.29123	792	1.28857	910	1.29125	1020	1.29025	390
1.29753	449	1.294	951	1.2957	604	1.29273	763	1.29032	754	1.28602	691	1.29645	976	1.28788	808	1.29212	974	1.28945	888	1.29213	1046	1.29113	925
1.29842	612	1.2949	1068	1.29658	695	1.29362	945	1.2912	651	1.2869	876	1.29733	980	1.28877	1043	1.293	692	1.29033	960	1.29302	885	1.29202	561
1.2993	887	1.29578	809	1.29747	784	1.2945	866	1.29208	502	1.2878	653	1.29822	868	1.28965	857	1.29388	1048	1.29122	839	1.2939	1022	1.2929	821
1.30018	730	1.29667	842	1.29835	743	1.29538	1033	1.29297	617	1.28867	802	1.2991	941	1.29053	859	1.29477	938	1.2921	478	1.29478	925	1.29378	778
1.30107	1042	1.29755	872	1.29923	935	1.29627	895	1.29385	1054	1.28955	1097	1.29998	964	1.29142	963	1.29565	901	1.29298	742	1.29567	514	1.29467	1125
1.30195	1002	1.29843	954	1.30012	763	1.29715	730	1.29473	1021	1.29043	875	1.30087	809	1.2923	659	1.29653	912	1.29387	895	1.29655	561	1.29555	867
1.30283	550	1.29932	829	1.301	968	1.29803	924	1.29562	1102	1.29132	987	1.30175	968	1.29318	865	1.29742	332	1.29475	974	1.29743	584	1.29643	820
1.30372	1049	1.3002	592	1.30188	943	1.29892	888	1.2965	913	1.29222	665	1.30263	875	1.29407	803	1.2983	204	1.29563	942	1.29832	878	1.29732	1003
1.3046	911	1.30108	979	1.30278	973	1.2998	983	1.29738	833	1.29308	615	1.30352	778	1.29495	710	1.29918	530	1.29652	930	1.2992	941	1.2982	734
1.30548	705	1.30197	885	1.30365	814	1.30068	563	1.29827	1039	1.29397	992	1.3044	1325	1.29583	915	1.30007	818	1.2974	975	1.30008	911	1.29908	834
1.30637	640	1.30285	1103	1.30455	1135	1.30157	792	1.29915	543	1.29485	836	1.30528	752	1.29672	357	1.30095	924	1.29828	896	1.30097	1090	1.29997	554
1.30725	1027	1.30373	911	1.30543	867	1.30245	832	1.30003	447	1.29575	933	1.30617	757	1.2976	841	1.30183	1034	1.29917	1155	1.30185	360	1.30085	893
1.30813	566	1.30462	400	1.30632	552	1.30333	1062	1.30092	814	1.29663	1061	1.30705	849	1.29848	843	1.30272	865	1.30005	612	1.30273	1099	1.30173	864
1.30902	1027	1.3055	777	1.3072	878	1.30422	953	1.30182	789	1.29752	913	1.30793	886	1.29937	613	1.3036	850	1.30093	892	1.30362	1011	1.30262	655
1.3099	972	1.30638	925	1.30808	695	1.3051	1007	1.3027	998	1.2984	549	1.30882	1064	1.30025	463	1.30448	999	1.30182	826	1.3045	941	1.3035	617
1.31078	932	1.30727	696	1.30897	839	1.30598	865	1.30358	383	1.29928	974	1.3097	862	1.30113	508	1.30537	779	1.3027	799	1.30538	952	1.30438	828
1.31167	799	1.30815	1046	1.30985	911	1.30687	902	1.30447	866	1.30017	889	1.31058	750	1.30203	1000	1.30625	967	1.3036	684	1.30627	935	1.30527	1014
1.31255	1092	1.30903	1027	1.31073	679	1.30775	893	1.30535	1079	1.30105	1012	1.31148	947	1.30292	348	1.30713	1022	1.30448	1042	1.30715	891	1.30615	521
1.31343	778	1.30992	986	1.31162	636	1.30863	733	1.30623	764	1.30193	622	1.31237	918	1.3038	884	1.30802	871	1.30537	871	1.30805	1092	1.30703	910
1.31432	870	1.3108	845	1.3125	779	1.30952	915	1.30712	749	1.30282	982	1.31325	655	1.30468	929	1.3089	839	1.30625	955	1.30892	580	1.30792	966
1.3152	897	1.31168	1025	1.31338	848	1.3104	949	1.308	908	1.3037	1034	1.31413	635	1.30557	774	1.30978	760	1.30713	770	1.3098	685	1.30882	900
1.31608	418	1.31257	610	1.31427	837	1.31128	811	1.30888	473	1.30458	1086	1.31502	835	1.30645	1013	1.31067	945	1.30802	1005	1.31068	490	1.3097	665
1.31698	971	1.31345	509	1.31515	1085	1.31217	1026	1.30977	788	1.30547	823	1.3159	498	1.30733	885	1.31155	483	1.3089	965	1.31157	553	1.31058	737
1.31787	859	1.31433	720	1.31603	782	1.31305	595	1.31065	1088	1.30635	645	1.31678	503	1.30822	721	1.31243	805	1.30978	824	1.31245	571	1.31147	973
1.31875	1016	1.31522	666	1.31692	905	1.31393	818	1.31153	915	1.30723	899	1.31767	852	1.3091	812	1.31332	534	1.31067	799	1.31333	690	1.31235	523
1.31963	852	1.3161	884	1.3178	734	1.31482	772	1.31242	875	1.30812	370	1.31855	1043	1.30998	718	1.3142	703	1.31155	491	1.31422	838	1.31323	805
1.32052	888	1.31698	612	1.31868	651	1.3157	874	1.3133	630	1.309	1009	1.31943	823	1.31087	567	1.31508	928	1.31243	747	1.3151	1151	1.31412	872
1.3214	787	1.31787	851	1.31957	1013	1.31658	1233	1.31418	1417	1.30988	522	1.32032	846	1.31175	657	1.31598	645	1.31332	737	1.31598	754	1.315	948
1.32228	491	1.31875	1087	1.32045	1020	1.31747	887	1.31507	1016	1.31077	809	1.3212	1037	1.31263	1162	1.31687	602	1.3142	1062	1.31688	779	1.31588	783
1.32317	785	1.31963	662	1.32133	1123	1.31835	913	1.31595	975	1.31165	849	1.32208	333	1.31352	1061	1.31775	899	1.31508	768	1.31775	813	1.31677	818
1.32405	613	1.32052	470	1.32222	536	1.31923	964	1.31683	966	1.31253	817	1.32297	639	1.3144	790	1.31863	768	1.31597	730	1.31863	996	1.31765	978
1.32493	1146	1.3214	836	1.3231	1148	1.32012	1122	1.31772	562	1.31342	680	1.32385	1065	1.31528	922	1.31952	950	1.31685	978	1.31953	630	1.31853	822
1.32582	952	1.32228	929	1.32398	886	1.321	779	1.3186	803	1.3143	779	1.32473	809	1.31617	1000	1.3204	1003	1.31773	907	1.3204	1015	1.31942	373
1.3267	847	1.32317	903	1.32488	1088	1.32188	902	1.31948	758	1.31518	613	1.32562	786	1.31705	785	1.32128	967	1.31862	843	1.32128	502	1.3203	783
1.32758	627	1.32405	1026	1.32575	864	1.32278	1161	1.32037	887	1.31607	1079	1.3265	1142	1.31793	757	1.32217	973	1.3195	995	1.32217	538	1.32118	746
1.32847	858	1.32493	915	1.32663	788	1.32365	401	1.32125	898	1.31695	855	1.32738	1007	1.31882	433	1.32305	933	1.3204	543	1.32307	759	1.32207	535
1.32935	922	1.32582	912	1.32752	658	1.32453	776	1.32213	942	1.31783	770	1.32827	1022	1.3197	1032	1.32393	978	1.32128	958	1.32395	842	1.32295	939
1.33023	992	1.3267	779	1.3284	937	1.32542	883	1.32302	1063	1.31872	1024	1.32915	526	1.32058	570	1.32482	759	1.32217	1050	1.32483	828	1.32383	984
1.33112	970	1.32758	809	1.3293	837	1.3263	593	1.3239	650	1.3196	472	1.33003	1140	1.32147	678	1.3257	955	1.32305	867	1.32572	860	1.32472	1008
1.332	954	1.32847	951	1.33018	774	1.32718	915	1.32478	645	1.32048	905	1.33092	485	1.32235	622	1.32658	879	1.32393	824	1.3266	490	1.3256	736
1.33288	875	1.32935	816	1.33107	839	1.32807	884	1.32567	902	1.32137	847	1.3318	600	1.32323	902	1.32747	602	1.32482	988	1.32748	722	1.32648	1042
1.33377	1011	1.33023	547	1.33195	825	1.32895	877	1.32655	738	1.32225	998	1.33268	793	1.32413	603	1.32835	586	1.3257	927	1.32837	1013	1.32737	1013
1.33465	703	1.33112	515	1.33283	1105	1.32983	1147	1.32743	868	1.32313	929	1.33357	1004	1.325	1055	1.32923	834	1.32658	1070	1.32925	442	1.32825	825
1.33553	1004	1.332	810	1.33372	998	1.33072	925	1.32832	1064	1.32402	713	1.33445	988	1.32588	995	1.33012	836	1.32747	1103	1.33013	829	1.32913	1030
1.33642	848	1.33288	880	1.3346	834	1.3316	998	1.3292	582	1.3249	1022	1.33533	486	1.32677	888	1.331	676	1.32835	902	1.33102	726	1.33002	687
1.3373	872	1.33377	733	1.33548	900	1.33248	390	1.33008	641	1.32578	564	1.33622	991	1.32767	865	1.33188	957	1.32923	562	1.3319	1042	1.3309	1083
1.33818	1008	1.33465	1278	1.33637	878	1.33337	625	1.33097	991	1.32667	933	1.3371	1030	1.32853	968	1.33277	804	1.33012	886	1.33278	930	1.33178	1177
1.33908	965	1.33553	846	1.33725	863	1.33425	727	1.33185	638	1.32755	385	1.33798	496	1.32942	959	1.33365	1173	1.331	913	1.33367	754	1.33267	439
1.33995	571	1.33642	701	1.33813	720	1.33513	749	1.33273	930	1.32843	762	1.33887	936	1.3303	959	1.33453	885	1.33188	971	1.33455	620	1.33355	662
1.34083	888	1.3373	946	1.33902	922	1.33603	991	1.33362	1037	1.32932	671	1.33975	959	1.3312	761	1.33542	868	1.33277	696	1.33543	667	1.33443	854
1.34172	638	1.33818	908	1.3399	735	1.33692	879	1.3345	863	1.3302	900	1.34063	1111	1.33208	1084	1.3363	964	1.33365	1073	1.33632	875	1.33532	802
1.3426	740	1.33907	832	1.34078	838	1.3378	568	1.33538	607	1.33108	998	1.34152	1067	1.33297	1076	1.33718	993	1.33453	828	1.3372	659	1.3362	998
1.34348	1053	1.33995	746	1.34167	617	1.33868	667	1.33627	854	1.33197	1176	1.3424	1020	1.33385	982	1.33807	959	1.33542	900	1.33808	962	1.33708	726
1.34437	354	1.34083	530	1.34255	916	1.33957	896	1.33715	1050	1.33285	883	1.34328	591	1.33473	920	1.33895	910	1.3363	884	1.33897	755	1.33797	874
1.34525	991	1.34172	815	1.34343	1134	1.34045	977	1.33803	637	1.33373	993	1.34417	908	1.33562	902	1.33983	984	1.33718	1018	1.33985	690	1.33885	835
1.34613	1134	1.3426	817	1.34432	808	1.34133	764	1.33892	822	1.33462	975	1.34505	650	1.3365	810	1.34072	786	1.33807	571	1.34073	936	1.33973	958
1.34702	937	1.34348	945	1.3452	747	1.34222	970	1.3398	842	1.3355	880	1.34593	1223	1.33738	957	1.3416	849	1.33895	826	1.34162	1040	1.34062	710
1.3479	287	1.34437	854	1.34608	996	1.3431	1107	1.34068	402	1.33638	984	1.34683	763	1.33827	1002	1.34248	482	1.33983	747	1.3425	934	1.3415	628
1.34878	816	1.34525	832	1.34697	549	1.34398	725	1.34157	1154	1.33727	827	1.34772	880	1.33915	489	1.34337	1176	1.34072	987	1.34338	758	1.34238	947
1.34967	1025	1.34613	932	1.34785	849	1.34487	998	1.34245	837	1.33815	1064	1.3486	683	1.34003	942	1.34425	853	1.3416	850	1.34428	905	1.34327	640
1.35057	640	1.34703	1149	1.34873	729	1.34575	1017	1.34333	822	1.33903	958	1.34948	582	1.34092	745	1.34513	684	1.34248	676	1.34515	691	1.34415	986
1.35143	543	1.3479	942	1.34962	907	1.34663	1007	1.34422	721	1.33992	829	1.35037	634	1.3418	759	1.34602	913	1.34337	907	1.34603	692	1.34505	386
1.35232	339	1.34878	745	1.3505	1014	1.34752	1150	1.3451	407	1.34082	835	1.35125	875	1.34268	861	1.3469	928	1.34425	941	1.34692	1143	1.34593	623
1.3532	1040	1.34967	699	1.35138	939	1.3484	888	1.34598	959	1.3417	915	1.35213	755	1.34357	942	1.34778	986	1.34513	959	1.3478	1124	1.34682	1084
1.35408	1122	1.35055	550	1.35227	784	1.34928	950	1.34687	942	1.34258	1003	1.35302	1040	1.34445	872	1.34867	916	1.34602	945	1.34868	933	1.3477	1024
1.35497	925	1.35143	893	1.35315	1013	1.35017	1035	1.34775	833	1.34347	1054	1.3539	888	1.34533	732	1.34955	529	1.3469	940	1.34957	472	1.34858	993
1.35585	785	1.35233	761	1.35403	909	1.35105	1039	1.34863	925	1.34435	875	1.35478	627	1.34622	928	1.35043	438	1.34778	1035	1.35045	548	1.34947	972
1.35673	1021	1.35322	962	1.35492	873	1.35193	658	1.34952	878	1.34523	1422	1.35567	818	1.3471	803	1.35132	1210	1.34867	909	1.35133	867	1.35035	705
1.35763	929	1.3541	1011	1.3558	945	1.35282	916	1.3504	1050	1.34612	870	1.35655	386	1.34798	995	1.35222	915	1.34955	890	1.35222	1014	1.35123	893
1.35852	985	1.35498	1179	1.35668	640	1.3537	884	1.35128	493	1.347	764	1.35743	970	1.34887	930	1.35308	876	1.35043	1100	1.3531	1024	1.35212	877
1.3594	901	1.35587	880	1.35757	907	1.35458	993	1.35217	882	1.34788	907	1.35832	1027	1.34975	1015	1.35397	505	1.35132	760	1.35398	997	1.353	795
1.36028	1030	1.35675	934	1.35845	963	1.35547	948	1.35305	834	1.34877	996	1.3592	1122	1.35063	980	1.35485	936	1.3522	1065	1.35488	889	1.35388	474
1.36117	950	1.35763	1068	1.35933	1058	1.35635	857	1.35393	900	1.34965	898	1.36008	495	1.35152	907	1.35575	795	1.35308	909	1.35575	1021	1.35478	721
1.36205	1074	1.35852	787	1.36022	923	1.35723	864	1.35482	1040	1.35053	1074	1.36097	922	1.3524	909	1.35663	441	1.35397	626	1.35663	873	1.35567	930
1.36293	970	1.3594	1116	1.3611	872	1.35812	859	1.3557	962	1.35142	938	1.36185	757	1.35328	728	1.35752	495	1.35485	920	1.35752	691	1.35655	518
1.36382	916	1.36028	925	1.36198	753	1.359	809	1.35658	718	1.3523	778	1.36273	979	1.35417	803	1.3584	784	1.35573	861	1.3584	801	1.35743	932
1.3647	671	1.36117	965	1.36287	637	1.35988	520	1.35748	514	1.35318	897	1.36362	868	1.35505	987	1.35928	877	1.35662	992	1.35928	920	1.35832	863
1.36558	886	1.36205	908	1.36375	902	1.36077	821	1.35837	663	1.35407	792	1.3645	901	1.35593	624	1.36017	1063	1.3575	612	1.36017	946	1.3592	680
1.36647	942	1.36293	1065	1.36463	798	1.36165	830	1.35925	830	1.35495	661	1.36538	803	1.35682	914	1.36105	848	1.3584	778	1.36105	993	1.36008	963
1.36735	1099	1.36382	971	1.36553	775	1.36253	686	1.36013	1107	1.35583	779	1.36627	979	1.3577	799	1.36193	801	1.35928	701	1.36193	878	1.36097	1333
1.36823	825	1.3647	1010	1.36642	695	1.36342	945	1.36102	1103	1.35672	752	1.36715	1037	1.35858	813	1.36282	1004	1.36017	613	1.36282	855	1.36185	676
1.36912	610	1.3656	1173	1.3673	998	1.3643	1061	1.3619	1010	1.3576	923	1.36803	1045	1.35947	805	1.3637	590	1.36105	767	1.3637	793	1.36273	848
1.37	980	1.36648	502	1.36818	1099	1.36518	833	1.36278	996	1.35848	773	1.36892	452	1.36035	703	1.36458	788	1.36193	830	1.36458	655	1.36362	648
1.37088	814	1.36737	1120	1.36907	890	1.36607	790	1.36367	407	1.35937	817	1.3698	592	1.36123	920	1.36547	866	1.36282	870	1.36547	616	1.3645	901
1.37177	741	1.36825	933	1.36995	837	1.36695	959	1.36455	933	1.36025	1011	1.37068	1092	1.36212	599	1.36635	1033	1.3637	822	1.36637	840	1.36538	927
1.37265	541	1.36913	909	1.37083	887	1.36783	710	1.36543	871	1.36113	600	1.37157	947	1.363	667	1.36723	634	1.36458	626	1.36725	704	1.36627	693
1.37353	982	1.37002	972	1.37172	1023	1.36872	903	1.36632	829	1.36202	935	1.37245	540	1.36388	1030	1.36812	703	1.36547	935	1.36813	925	1.36715	957
1.37442	705	1.3709	1009	1.3726	808	1.3696	1033	1.3672	978	1.3629	913	1.37333	1024	1.36477	967	1.369	690	1.36635	1068	1.36902	792	1.36803	590
1.3753	645	1.37178	976	1.37348	940	1.37048	1024	1.36808	958	1.36378	891	1.37422	989	1.36565	700	1.36988	899	1.36723	859	1.3699	930	1.36892	875
1.37618	867	1.37267	971	1.37437	702	1.37137	892	1.36897	862	1.36467	799	1.3751	888	1.36653	957	1.37077	841	1.36812	1037	1.37078	808	1.3698	857
1.37707	830	1.37355	940	1.37525	820	1.37227	727	1.36985	1180	1.36555	1001	1.37598	834	1.36742	1034	1.37165	1001	1.369	1048	1.37167	1034	1.37068	817
1.37795	411	1.37443	764	1.37613	987	1.37315	645	1.37073	1009	1.36643	598	1.37687	774	1.3683	703	1.37253	650	1.36988	1049	1.37255	724	1.37157	290
1.37883	847	1.37532	943	1.37702	599	1.37402	1045	1.37162	958	1.36732	940	1.37775	846	1.36918	1089	1.37342	930	1.37077	843	1.37343	924	1.37245	1097
1.37972	1028	1.3762	575	1.3779	912	1.37492	763	1.3725	784	1.3682	923	1.37863	497	1.37007	1038	1.3743	695	1.37165	870	1.37432	1002	1.37333	1162
1.3806	865	1.37708	529	1.37878	862	1.3758	682	1.37338	475	1.36908	1025	1.37952	1183	1.37095	434	1.37518	553	1.37253	668	1.3752	1025	1.37422	432
1.38148	673	1.37797	779	1.37967	1016	1.37668	864	1.37427	842	1.36997	920	1.3804	887	1.37183	777	1.37607	1058	1.37342	898	1.37608	1041	1.3751	768
1.38237	738	1.37885	692	1.38055	975	1.37757	799	1.37515	1007	1.37085	821	1.38128	621	1.37272	978	1.37695	882	1.3743	878	1.37697	821	1.37598	674
1.38325	600	1.37973	927	1.38143	324	1.37845	905	1.37605	993	1.37173	947	1.38217	890	1.3736	817	1.37783	826	1.37518	574	1.37785	972	1.37687	736
1.38413	1096	1.38062	996	1.38232	959	1.37933	735	1.37692	1039	1.37262	792	1.38305	782	1.3745	1223	1.37872	751	1.37607	876	1.37873	922	1.37775	913
1.38502	913	1.3815	528	1.3832	905	1.38022	934	1.3778	857	1.3735	701	1.38393	1107	1.37538	1013	1.3796	861	1.37695	425	1.37962	834	1.37863	564
1.3859	861	1.38238	940	1.38408	897	1.3811	927	1.37868	721	1.37438	397	1.38482	874	1.37627	665	1.38048	1003	1.37783	834	1.3805	945	1.37952	1067
1.38678	538	1.38327	907	1.38497	855	1.38198	826	1.37957	930	1.37527	742	1.3857	945	1.37715	974	1.38137	516	1.37872	860	1.38138	626	1.38042	662
1.38767	762	1.38415	833	1.38585	1004	1.38287	921	1.38045	903	1.37615	605	1.38658	827	1.37803	858	1.38225	451	1.3796	754	1.38227	700	1.38128	703
1.38855	995	1.38503	710	1.38673	897	1.38375	504	1.38133	946	1.37703	624	1.38747	861	1.37892	1000	1.38313	913	1.38048	434	1.38315	1075	1.38217	1007
1.38943	725	1.38592	476	1.38762	814	1.38463	922	1.38222	1030	1.37792	1129	1.38835	836	1.3798	758	1.38402	652	1.38137	1111	1.38403	925	1.38305	874
1.39032	978	1.3868	755	1.3885	826	1.38552	962	1.3831	887	1.3788	865	1.38923	1099	1.38068	918	1.3849	714	1.38225	905	1.38492	685	1.38393	528
1.3912	963	1.38768	829	1.38938	847	1.3864	770	1.38398	853	1.37968	838	1.39012	880	1.38157	624	1.38578	727	1.38313	943	1.3858	961	1.38482	560
1.39208	987	1.38857	943	1.39027	789	1.38728	671	1.38487	551	1.38057	1036	1.391	833	1.38245	662	1.38667	691	1.38402	663	1.38668	855	1.3857	776
1.39297	1108	1.38945	696	1.39115	445	1.38817	741	1.38575	988	1.38145	618	1.39188	932	1.38333	1043	1.38755	502	1.3849	996	1.38757	866	1.38658	589
1.39385	976	1.39033	703	1.39203	777	1.38905	1007	1.38663	1008	1.38233	765	1.39277	1018	1.38422	550	1.38843	984	1.38578	750	1.38845	914	1.38747	890
1.39473	957	1.39122	749	1.39292	759	1.38993	965	1.38752	767	1.38322	996	1.39365	896	1.3851	932	1.38932	818	1.38667	1123	1.38933	1284	1.38835	1065
1.39562	714	1.3921	876	1.3938	551	1.39082	1005	1.3884	958	1.3841	363	1.39453	689	1.38598	972	1.3902	803	1.38755	850	1.39022	788	1.38923	680
1.3965	828	1.39298	924	1.39468	577	1.3917	735	1.38928	923	1.38498	849	1.39542	1035	1.38687	832	1.39108	855	1.38843	798	1.3911	953	1.39012	645
1.39738	743	1.39387	830	1.39557	557	1.39258	1552	1.39017	787	1.38587	933	1.3963	883	1.38775	1058	1.39197	1023	1.38932	820	1.39198	855	1.391	679
1.39827	732	1.39475	552	1.39647	835	1.39347	902	1.39105	922	1.38675	928	1.39718	890	1.38863	550	1.39285	962	1.3902	643	1.39287	764	1.39188	741
1.39915	539	1.39563	979	1.39735	932	1.39435	870	1.39193	863	1.38763	1003	1.39807	492	1.38952	1065	1.39373	898	1.39108	804	1.39375	780	1.39277	453
1.40005	953	1.39652	507	1.39823	841	1.39523	953	1.39282	901	1.38852	867	1.39895	978	1.3904	689	1.39462	788	1.39197	982	1.39463	787	1.39367	851
1.40093	1161	1.3974	1222	1.39912	605	1.39612	733	1.3937	1168	1.3894	858	1.39983	879	1.39128	637	1.3955	886	1.39285	470	1.39553	535	1.39455	1011
1.40182	987	1.39828	672	1.4	1149	1.397	966	1.39458	952	1.39028	1082	1.40073	1003	1.39217	725	1.39638	948	1.39373	971	1.3964	577	1.39543	841
1.4027	897	1.39917	974	1.40088	846	1.39788	884	1.39547	1065	1.39117	537	1.40162	609	1.39305	853	1.39727	968	1.39462	805	1.39728	915	1.39632	957
1.40358	896	1.40005	661	1.40177	871	1.39877	691	1.39635	693	1.39205	521	1.4025	750	1.39393	903	1.39815	311	1.3955	885	1.39818	570	1.3972	951
1.40447	1077	1.40093	1032	1.40265	978	1.39965	968	1.39723	843	1.39293	1091	1.40338	1101	1.39482	777	1.39903	977	1.39638	645	1.39905	737	1.39808	1066
1.40535	1027	1.40182	688	1.40353	892	1.40053	822	1.39813	1151	1.39382	808	1.40427	1114	1.3957	978	1.39992	832	1.39727	951	1.39993	642	1.39897	879
1.40623	662	1.4027	784	1.40442	534	1.40142	1015	1.39902	975	1.3947	777	1.40515	972	1.39658	272	1.40082	920	1.39815	880	1.40082	897	1.39985	789
1.40712	933	1.40358	971	1.4053	922	1.4023	955	1.3999	1025	1.39558	580	1.40603	1179	1.39747	1218	1.4017	902	1.39903	1025	1.4017	941	1.40073	443
1.408	808	1.40447	625	1.40618	940	1.40318	837	1.40078	1027	1.39647	770	1.40692	861	1.39835	865	1.40258	997	1.39992	1103	1.4026	967	1.40162	604
1.40888	1024	1.40535	847	1.40707	839	1.40407	1059	1.40167	901	1.39735	613	1.4078	673	1.39923	832	1.40347	485	1.4008	851	1.40347	662	1.4025	722
1.40977	992	1.40623	946	1.40795	639	1.40497	877	1.40255	591	1.39823	895	1.40868	654	1.40012	1101	1.40435	859	1.40168	752	1.40435	926	1.40338	927
1.41065	798	1.40712	682	1.40883	1122	1.40583	572	1.40343	939	1.39912	998	1.40957	484	1.401	1308	1.40523	1027	1.40257	508	1.40523	853	1.40427	709
1.41153	764	1.40802	722	1.40972	1098	1.40672	942	1.40432	563	1.4	767	1.41045	1061	1.40188	924	1.40612	491	1.40345	730	1.40612	912	1.40515	990
1.41242	940	1.4089	465	1.4106	955	1.4076	885	1.4052	959	1.40088	1013	1.41133	359	1.40277	910	1.407	620	1.40433	537	1.407	880	1.40603	833
1.4133	1079	1.40978	985	1.41148	596	1.40848	629	1.40608	880	1.40177	315	1.41222	871	1.40365	1242	1.40788	736	1.40522	880	1.4079	926	1.40692	791
1.4142	695	1.41067	1048	1.41237	959	1.40937	1127	1.40697	684	1.40265	874	1.4131	858	1.40453	513	1.40877	721	1.4061	887	1.40878	984	1.4078	998
1.41508	725	1.41155	785	1.41325	607	1.41025	1082	1.40785	493	1.40353	833	1.41398	475	1.40542	799	1.40965	1077	1.40698	768	1.40967	857	1.40868	889
1.41597	980	1.41243	880	1.41413	597	1.41113	891	1.40873	1003	1.40442	872	1.41487	1317	1.4063	937	1.41053	1083	1.40787	988	1.41055	873	1.40957	840
1.41685	838	1.41332	734	1.41502	840	1.41203	873	1.40962	1014	1.4053	971	1.41575	927	1.40718	846	1.41142	751	1.40875	680	1.41143	943	1.41045	443
1.41773	474	1.4142	1132	1.4159	718	1.4129	1030	1.41052	729	1.40618	1002	1.41663	799	1.40807	500	1.4123	830	1.40963	724	1.41232	811	1.41133	497
1.41862	667	1.41508	1028	1.41678	783	1.41378	1071	1.4114	902	1.40707	1028	1.41752	1059	1.40895	807	1.41318	897	1.41052	903	1.4132	817	1.41222	1051
1.4195	463	1.41597	912	1.41767	957	1.41467	1041	1.41228	789	1.40795	303	1.4184	648	1.40983	846	1.41407	971	1.4114	886	1.41408	640	1.4131	838
1.42038	998	1.41685	938	1.41855	498	1.41557	674	1.41317	655	1.40883	878	1.41928	575	1.41072	654	1.41495	545	1.41228	898	1.41497	895	1.41398	853
1.42127	751	1.41773	1116	1.41943	993	1.41643	957	1.41405	921	1.40972	783	1.42017	846	1.4116	922	1.41583	1046	1.41317	665	1.41585	453	1.41487	836
1.42215	764	1.41862	1002	1.42032	1052	1.41732	1025	1.41493	984	1.4106	853	1.42105	1032	1.41248	812	1.41672	858	1.41405	921	1.41673	798	1.41575	807
1.42303	1190	1.4195	929	1.4212	792	1.4182	1090	1.41582	991	1.41148	901	1.42193	928	1.41337	865	1.4176	990	1.41493	843	1.41762	1058	1.41663	927
1.42392	571	1.42038	717	1.42208	939	1.41908	843	1.4167	1127	1.41238	862	1.42282	976	1.41425	674	1.41848	770	1.41582	818	1.4185	536	1.41752	730
1.4248	832	1.42127	1097	1.42297	1085	1.41998	1007	1.41758	1054	1.41327	879	1.4237	849	1.41513	982	1.41937	646	1.4167	864	1.41938	772	1.4184	1071
1.42568	555	1.42215	803	1.42385	770	1.42087	876	1.41847	822	1.41415	837	1.42458	635	1.41602	797	1.42025	1014	1.41758	910	1.42027	954	1.41928	850
1.42657	935	1.42303	526	1.42473	999	1.42175	711	1.41935	885	1.41503	590	1.42547	977	1.4169	1043	1.42113	542	1.41847	587	1.42115	439	1.42017	974
1.42747	768	1.42392	878	1.42562	890	1.42263	655	1.42023	762	1.41592	1062	1.42635	409	1.41778	504	1.42202	857	1.41935	726	1.42203	597	1.42105	1022
1.42835	927	1.4248	999	1.4265	948	1.42352	915	1.42112	943	1.4168	776	1.42723	857	1.41867	910	1.4229	585	1.42023	875	1.42292	916	1.42195	430
1.42923	1010	1.42568	992	1.42738	1020	1.4244	927	1.422	827	1.41768	564	1.42812	895	1.41955	838	1.42378	982	1.42112	978	1.4238	548	1.42283	605
1.43012	334	1.42657	882	1.42827	1035	1.42528	1001	1.42288	1046	1.41857	935	1.429	1061	1.42043	848	1.42467	850	1.422	691	1.42468	975	1.42372	797
1.431	783	1.42745	862	1.42915	875	1.42617	893	1.42377	955	1.41945	703	1.42988	749	1.42132	845	1.42555	974	1.42288	772	1.42557	555	1.4246	837
1.43188	903	1.42833	763	1.43003	1026	1.42705	846	1.42465	814	1.42033	1058	1.43077	671	1.4222	893	1.42643	988	1.42377	978	1.42645	971	1.42548	472
1.43277	601	1.42922	797	1.43092	611	1.42793	1109	1.42553	624	1.42122	984	1.43165	630	1.42308	1010	1.42732	420	1.42465	913	1.42733	876	1.42637	821
1.43365	962	1.4301	930	1.4318	789	1.42882	822	1.42642	988	1.4221	655	1.43253	803	1.42397	542	1.4282	649	1.42553	917	1.42822	872	1.42725	920
1.43453	1036	1.43098	898	1.43268	943	1.4297	975	1.4273	822	1.42298	878	1.43342	955	1.42485	780	1.42908	947	1.42642	961	1.4291	683	1.42813	814
1.43542	1008	1.43187	1197	1.43357	612	1.43058	713	1.42818	1076	1.42387	530	1.4343	929	1.42575	653	1.42997	862	1.4273	877	1.42998	562	1.42902	817
1.4363	1004	1.43275	750	1.43445	859	1.43147	999	1.42907	987	1.42477	1125	1.43518	651	1.42663	632	1.43085	691	1.42818	765	1.43087	702	1.4299	918
1.43718	790	1.43363	904	1.43533	551	1.43235	967	1.42995	1020	1.42565	1070	1.43607	1012	1.42752	963	1.43173	1085	1.42908	540	1.43175	948	1.43078	837
1.43807	793	1.43453	313	1.43622	1064	1.43323	897	1.43083	858	1.42653	964	1.43695	862	1.4284	1054	1.43262	798	1.42995	891	1.43263	1122	1.43167	786
1.43895	885	1.43542	827	1.4371	424	1.43412	983	1.43172	949	1.42742	1084	1.43783	877	1.42928	689	1.4335	672	1.43083	1036	1.43352	830	1.43255	713
1.43983	998	1.4363	886	1.43798	1007	1.435	830	1.4326	910	1.4283	845	1.43872	849	1.43017	1158	1.43438	468	1.43173	988	1.4344	996	1.43343	699
1.44072	853	1.43718	760	1.43887	862	1.43588	936	1.43348	873	1.42918	859	1.4396	750	1.43105	1005	1.43527	1108	1.4326	589	1.43528	837	1.43432	558
1.4416	700	1.43807	1005	1.43975	957	1.43677	1010	1.43437	926	1.43007	937	1.44048	696	1.43193	542	1.43615	782	1.43348	870	1.43617	633	1.43522	443
1.44248	829	1.43895	707	1.44063	624	1.43765	671	1.43525	954	1.43095	736	1.44137	918	1.43282	775	1.43703	1157	1.43437	950	1.43705	814	1.4361	971
1.44337	816	1.43983	683	1.44152	878	1.43853	950	1.43613	810	1.43183	503	1.44225	737	1.4337	889	1.43792	563	1.43525	999	1.43793	993	1.43698	553
1.44425	350	1.44072	527	1.4424	905	1.43942	1107	1.43702	1016	1.43272	535	1.44313	686	1.43458	700	1.4388	465	1.43613	866	1.43882	702	1.43787	854
1.44513	842	1.4416	583	1.44328	489	1.4403	630	1.4379	691	1.4336	538	1.44402	898	1.43548	668	1.43968	805	1.43702	1012	1.4397	707	1.43875	923
1.44602	1000	1.44248	529	1.44417	575	1.44118	1002	1.43878	958	1.43448	593	1.4449	746	1.43637	1165	1.44057	885	1.4379	368	1.44058	985	1.43963	866
1.4469	670	1.44337	576	1.44505	918	1.44207	1026	1.43967	811	1.43537	943	1.44578	784	1.43725	988	1.44145	928	1.43878	833	1.44147	501	1.44052	876
1.44778	855	1.44425	677	1.44593	982	1.44295	1090	1.44055	1185	1.43625	896	1.44667	822	1.43813	554	1.44233	1098	1.43967	647	1.44235	882	1.4414	774
1.44867	960	1.44513	1047	1.44682	1057	1.44383	849	1.44143	722	1.43713	809	1.44755	740	1.43902	899	1.44322	759	1.44055	1093	1.44323	674	1.44228	845
1.44955	864	1.44602	622	1.4477	579	1.44472	1079	1.44232	988	1.43802	1049	1.44843	841	1.4399	789	1.4441	716	1.44143	554	1.44412	1007	1.44317	1143
1.45043	800	1.4469	500	1.44858	1123	1.4456	510	1.4432	890	1.4389	985	1.44932	749	1.44078	875	1.44498	748	1.44232	807	1.445	734	1.44405	698
1.45132	465	1.44778	1018	1.44948	743	1.44648	728	1.44408	805	1.43978	652	1.4502	1099	1.44167	1071	1.44587	872	1.4432	853	1.44588	692	1.44493	852
1.4522	436	1.44867	934	1.45037	998	1.44737	1203	1.44497	893	1.44067	893	1.45108	913	1.44255	714	1.44675	867	1.4441	842	1.44677	800	1.44582	961
1.45308	660	1.44955	493	1.45125	977	1.44825	1049	1.44585	678	1.44155	533	1.45197	882	1.44343	891	1.44763	858	1.44498	909	1.44765	863	1.4467	614
1.45397	883	1.45043	680	1.45213	292	1.44913	851	1.44673	837	1.44243	822	1.45285	1107	1.44432	738	1.44852	986	1.44587	593	1.44853	1063	1.44758	817
1.45485	1110	1.45132	749	1.45302	657	1.45002	657	1.44762	961	1.44332	1016	1.45373	808	1.4452	914	1.4494	972	1.44675	752	1.44942	886	1.44847	748
1.45573	851	1.4522	832	1.4539	913	1.45092	676	1.4485	771	1.4442	1041	1.45462	565	1.44608	991	1.45028	920	1.44763	910	1.4503	487	1.44935	880
1.45662	859	1.45308	732	1.45478	647	1.45178	271	1.44938	777	1.44508	922	1.4555	805	1.44697	463	1.45117	579	1.44852	786	1.45118	909	1.45023	652
1.4575	525	1.45397	533	1.45567	946	1.45267	929	1.45027	1036	1.44597	599	1.4564	576	1.44785	951	1.45205	1024	1.4494	683	1.45207	846	1.45112	884
1.45838	849	1.45485	1096	1.45655	984	1.45355	1007	1.45115	925	1.44685	670	1.45728	452	1.44873	661	1.45293	988	1.45028	904	1.45295	787	1.452	873
1.45927	914	1.45573	1067	1.45743	784	1.45443	1041	1.45203	878	1.44773	547	1.45817	840	1.44962	943	1.45382	709	1.45117	387	1.45383	777	1.45288	945
1.46015	935	1.45662	871	1.45832	909	1.45532	793	1.45292	901	1.44862	865	1.45905	939	1.4505	977	1.45472	945	1.45205	572	1.45472	927	1.45377	745
1.46103	965	1.4575	426	1.4592	1109	1.4562	677	1.4538	848	1.4495	912	1.45993	728	1.45138	600	1.4556	998	1.45293	909	1.4556	1025	1.45465	786
1.46192	843	1.45838	735	1.46008	735	1.45708	1005	1.45468	875	1.45038	909	1.46082	968	1.45227	923	1.45648	627	1.45382	961	1.45648	866	1.45553	790
1.4628	659	1.45927	1015	1.46097	714	1.45798	807	1.45557	688	1.45127	737	1.4617	643	1.45315	952	1.45737	957	1.4547	807	1.45737	850	1.45642	576
1.4637	846	1.46015	1215	1.46185	745	1.45885	825	1.45645	839	1.45215	920	1.46258	811	1.45403	1187	1.45825	816	1.45558	590	1.45825	664	1.4573	965
1.46458	1152	1.46103	959	1.46273	726	1.45975	623	1.45733	879	1.45303	1016	1.46347	1057	1.45492	1185	1.45913	974	1.45647	493	1.45913	1025	1.45818	748
1.46547	1048	1.46192	907	1.46362	989	1.46062	775	1.45822	648	1.45392	843	1.46435	804	1.4558	922	1.46002	318	1.45735	637	1.46003	1426	1.45907	624
1.46635	1072	1.46282	1013	1.4645	802	1.4615	400	1.4591	834	1.4548	923	1.46523	704	1.45668	866	1.4609	915	1.45823	626	1.4609	740	1.45995	1001
1.46723	771	1.4637	597	1.46538	1032	1.4624	983	1.45998	1207	1.45568	811	1.46612	773	1.45757	880	1.46178	975	1.45912	1096	1.46178	728	1.46083	865
1.46812	903	1.46458	704	1.46627	1080	1.46328	1026	1.46087	1004	1.45657	768	1.467	954	1.45845	391	1.46267	771	1.46	937	1.46267	591	1.46172	984
1.469	691	1.46547	1066	1.46715	938	1.46417	1175	1.46175	971	1.45745	1108	1.46788	698	1.45933	840	1.46355	983	1.46088	1022	1.46355	927	1.4626	889
1.46988	780	1.46635	1051	1.46803	996	1.46505	980	1.46263	891	1.45833	1035	1.46877	791	1.46022	866	1.46443	851	1.46177	1039	1.46443	816	1.46348	939
1.47077	634	1.46723	843	1.46892	928	1.46593	883	1.46352	1126	1.45922	768	1.46965	973	1.4611	678	1.46532	934	1.46265	1005	1.46532	805	1.46437	717
1.47165	976	1.46812	679	1.4698	639	1.46682	788	1.4644	1075	1.4601	820	1.47053	554	1.46198	863	1.4662	449	1.46353	916	1.4662	975	1.46525	992
1.47253	515	1.469	589	1.47068	761	1.4677	1052	1.46528	820	1.46098	900	1.47142	958	1.46287	653	1.46708	814	1.46442	524	1.46708	782	1.46613	925
1.47342	823	1.46988	1012	1.47157	836	1.4686	679	1.46617	955	1.46187	629	1.4723	962	1.46375	978	1.46797	970	1.4653	1085	1.46797	691	1.46702	545
1.4743	482	1.47077	989	1.47245	997	1.46948	915	1.46705	749	1.46275	634	1.47318	986	1.46463	527	1.46885	704	1.46618	420	1.46885	430	1.4679	629
1.47518	760	1.47165	760	1.47333	885	1.47037	917	1.46793	875	1.46363	522	1.47407	825	1.46553	942	1.46973	901	1.46707	592	1.46973	663	1.46878	955
1.47607	893	1.47253	974	1.47423	925	1.47125	988	1.46883	902	1.46452	662	1.47495	808	1.46642	1090	1.47062	845	1.46795	889	1.47062	780	1.46967	862
1.47695	875	1.47342	935	1.47512	978	1.47213	579	1.46972	864	1.4654	1014	1.47583	572	1.4673	951	1.4715	741	1.46883	972	1.4715	878	1.47055	1083
1.47783	976	1.4743	607	1.476	972	1.47302	924	1.4706	988	1.46628	817	1.47672	739	1.46818	910	1.47238	991	1.46972	555	1.47238	825	1.47143	622
1.47872	702	1.47518	560	1.47688	953	1.4739	661	1.47148	532	1.46717	508	1.4776	672	1.46907	629	1.47327	645	1.4706	703	1.47327	549	1.47232	979
1.4796	1112	1.47607	853	1.47777	1258	1.47478	1049	1.47237	1113	1.46805	784	1.47848	1053	1.46995	947	1.47415	371	1.47148	866	1.47415	572	1.4732	996
1.48048	617	1.47695	870	1.47865	879	1.47567	958	1.47325	646	1.46893	903	1.47938	967	1.47083	973	1.47503	797	1.47237	934	1.47503	1029	1.47408	1054
1.48138	761	1.47783	890	1.47953	742	1.47655	902	1.47413	925	1.46982	942	1.48027	647	1.47172	1027	1.47592	996	1.47325	809	1.47592	1122	1.47497	774
1.48227	711	1.47872	864	1.48042	1225	1.47743	945	1.47502	1002	1.4707	966	1.48115	859	1.4726	574	1.4768	975	1.47413	925	1.47682	878	1.47585	1046
1.48315	828	1.4796	866	1.4813	713	1.47832	613	1.4759	691	1.47158	773	1.48203	771	1.47348	633	1.47768	1020	1.47502	653	1.4777	792	1.47673	1009
1.48403	749	1.48048	761	1.48218	870	1.4792	991	1.47678	926	1.47247	1110	1.48292	930	1.47437	737	1.47857	1017	1.4759	895	1.47858	751	1.47762	984
1.48492	935	1.48137	959	1.48307	1161	1.48008	1018	1.47767	928	1.47335	830	1.4838	916	1.47525	927	1.47945	755	1.47678	932	1.47947	1035	1.4785	822
1.4858	843	1.48225	965	1.48395	740	1.48097	752	1.47855	1170	1.47423	603	1.48468	857	1.47613	889	1.48033	822	1.47767	845	1.48035	986	1.47938	866
1.48668	574	1.48313	842	1.48483	912	1.48185	984	1.47943	970	1.47512	871	1.48557	922	1.47702	713	1.48122	458	1.47855	328	1.48123	1071	1.48027	964
1.48757	1195	1.48402	659	1.48572	662	1.48273	1007	1.48032	917	1.476	951	1.48645	1011	1.4779	809	1.4821	975	1.47943	932	1.48212	898	1.48115	890
1.48845	799	1.4849	853	1.4866	1237	1.48362	1162	1.4812	660	1.47688	988	1.48733	872	1.47878	787	1.48298	642	1.48032	878	1.483	1114	1.48203	552
1.48933	950	1.48578	848	1.48748	804	1.4845	916	1.48208	815	1.47777	962	1.48822	912	1.47967	541	1.48387	425	1.4812	878	1.48388	1129	1.48292	811
1.49022	1168	1.48667	823	1.48837	1126	1.48538	1015	1.48297	1008	1.47865	638	1.4891	1038	1.48055	792	1.48475	949	1.48208	1067	1.48477	642	1.4838	887
1.4911	865	1.48755	1110	1.48925	984	1.48627	490	1.48385	753	1.47953	732	1.48998	865	1.48143	1000	1.48563	1074	1.48297	955	1.48565	920	1.48468	498
1.49198	1079	1.48843	697	1.49013	541	1.48715	779	1.48473	992	1.48042	1023	1.49087	855	1.48232	942	1.48652	599	1.48385	1021	1.48653	489	1.48557	933
1.49287	929	1.48932	871	1.49102	902	1.48803	938	1.48562	955	1.4813	948	1.49175	809	1.4832	404	1.4874	1111	1.48473	587	1.48742	821	1.48645	991
1.49375	937	1.4902	951	1.4919	941	1.48893	762	1.4865	886	1.48218	809	1.49263	774	1.48408	988	1.48828	1033	1.48562	1080	1.4883	784	1.48733	884
1.49463	898	1.49108	703	1.49278	763	1.48982	818	1.48738	998	1.48307	809	1.49352	928	1.48497	1364	1.48917	955	1.4865	907	1.48918	828	1.48822	814
1.49552	624	1.49197	913	1.49367	923	1.4907	634	1.48827	913	1.48395	1021	1.4944	1020	1.48585	964	1.49005	1084	1.48738	811	1.49007	700	1.4891	634
1.4964	933	1.49285	997	1.49455	636	1.49158	592	1.48915	465	1.48483	963	1.49528	835	1.48673	1054	1.49093	854	1.48827	714	1.49095	959	1.48998	999
1.49728	548	1.49373	818	1.49543	917	1.49247	961	1.49003	925	1.48572	1029	1.49617	1001	1.48762	874	1.49182	665	1.48915	621	1.49183	1075	1.49087	858
1.49817	849	1.49462	932	1.49632	842	1.49335	1060	1.49092	960	1.4866	928	1.49705	1054	1.4885	455	1.4927	635	1.49003	717	1.49272	762	1.49175	970
1.49905	1187	1.4955	822	1.4972	940	1.49423	900	1.4918	1051	1.48748	727	1.49793	838	1.48938	955	1.49358	808	1.49092	758	1.4936	1039	1.49263	462
1.49993	858	1.49638	874	1.49808	767	1.49512	878	1.49268	935	1.48837	859	1.49882	989	1.49027	963	1.49447	912	1.4918	851	1.49448	899	1.49352	540
1.50082	880	1.49727	1067	1.49897	1025	1.496	840	1.49357	572	1.48925	505	1.4997	954	1.49115	760	1.49535	774	1.49268	739	1.49537	771	1.4944	590
1.5017	876	1.49815	722	1.49987	582	1.49688	873	1.49445	658	1.49013	454	1.50058	692	1.49203	523	1.49623	783	1.49357	848	1.49625	942	1.49528	684
1.50258	778	1.49903	976	1.50075	1030	1.49778	493	1.49533	866	1.49102	734	1.50147	829	1.49292	902	1.49712	959	1.49445	941	1.49713	728	1.49617	830
1.50347	433	1.49992	870	1.50163	955	1.49865	974	1.49623	953	1.49192	814	1.50235	571	1.4938	798	1.498	968	1.49533	445	1.49802	758	1.49705	803
1.50437	930	1.5008	971	1.50252	630	1.49953	441	1.49712	946	1.49278	709	1.50323	784	1.49468	715	1.49888	935	1.49622	796	1.4989	816	1.49793	987
1.50525	903	1.50168	802	1.5034	658	1.50043	827	1.498	515	1.49367	382	1.50412	793	1.49557	458	1.49977	1014	1.4971	1023	1.49978	630	1.49882	896
1.50613	595	1.50257	674	1.50428	550	1.5013	991	1.49888	868	1.49455	914	1.505	478	1.49645	603	1.50065	715	1.49798	599	1.50067	686	1.4997	855
1.50702	550	1.50345	1183	1.50517	826	1.5022	943	1.49977	892	1.49543	1070	1.50588	928	1.49733	596	1.50153	1001	1.49887	941	1.50155	596	1.50058	893
1.5079	977	1.50433	755	1.50605	790	1.50308	997	1.50065	996	1.49632	984	1.50677	752	1.49823	593	1.50242	904	1.49975	880	1.50243	715	1.50147	845
1.50878	702	1.50522	836	1.50693	663	1.50397	843	1.50153	1111	1.4972	871	1.50765	1247	1.49912	858	1.5033	891	1.50065	959	1.50332	870	1.50235	762
1.50967	937	1.5061	650	1.50782	749	1.50485	848	1.50242	711	1.49808	1030	1.50853	1018	1.5	602	1.50418	873	1.50153	868	1.5042	655	1.50323	725
1.51055	797	1.50698	976	1.5087	972	1.50573	1001	1.5033	477	1.49897	536	1.50942	728	1.50088	813	1.50507	923	1.50242	621	1.50508	1064	1.50413	1162
1.51143	1024	1.50787	999	1.50958	1009	1.50662	941	1.50418	938	1.49987	901	1.5103	973	1.50177	749	1.50595	707	1.5033	1045	1.50597	682	1.50502	426
1.51232	1023	1.50875	927	1.51047	774	1.5075	452	1.50507	1002	1.50073	992	1.51118	835	1.50265	627	1.50683	578	1.50418	1018	1.50685	670	1.5059	903
1.5132	849	1.50963	963	1.51135	976	1.50838	827	1.50595	1120	1.50163	867	1.51207	520	1.50353	978	1.50772	710	1.50507	928	1.50773	983	1.50678	975
1.51408	457	1.51052	958	1.51223	848	1.50927	875	1.50683	975	1.5025	707	1.51295	1037	1.50442	886	1.5086	976	1.50595	877	1.50862	591	1.50767	853
1.51497	840	1.5114	861	1.51312	886	1.51015	938	1.50773	889	1.50338	962	1.51383	938	1.5053	958	1.50948	812	1.50683	788	1.5095	871	1.50855	740
1.51585	455	1.51228	1021	1.514	954	1.51103	855	1.5086	735	1.50427	924	1.51472	553	1.50618	616	1.51037	954	1.50772	588	1.51038	973	1.50943	1022
1.51673	993	1.51317	1120	1.5149	1105	1.51192	951	1.50948	786	1.50515	864	1.5156	841	1.50707	1002	1.51125	853	1.5086	1103	1.51127	949	1.51032	651
1.51762	1047	1.51405	995	1.51578	880	1.5128	848	1.51037	850	1.50605	866	1.5165	928	1.50795	1051	1.51213	711	1.50948	924	1.51215	702	1.5112	939
1.5185	1088	1.51493	912	1.51667	927	1.51368	966	1.51125	879	1.50693	982	1.51738	1039	1.50883	484	1.51302	737	1.51037	816	1.51303	879	1.51208	601
1.51938	895	1.51582	443	1.51755	930	1.51457	898	1.51213	771	1.50782	725	1.51827	1130	1.50972	1084	1.5139	899	1.51125	910	1.51392	341	1.51297	902
1.52027	1190	1.51672	570	1.51843	909	1.51545	688	1.51302	917	1.5087	1025	1.51915	911	1.5106	1057	1.5148	891	1.51213	935	1.5148	1058	1.51385	967
1.52115	826	1.5176	988	1.51932	984	1.51633	440	1.5139	973	1.50958	1192	1.52003	572	1.51148	852	1.51567	503	1.51302	916	1.51568	710	1.51473	814
1.52203	983	1.51848	1023	1.5202	1045	1.51722	1151	1.51478	804	1.51047	780	1.52092	939	1.51237	791	1.51657	892	1.5139	1384	1.51657	753	1.51562	886
1.52292	667	1.51937	635	1.52108	942	1.5181	1008	1.51567	895	1.51135	698	1.5218	650	1.51325	966	1.51743	652	1.51478	955	1.51745	963	1.5165	1070
1.5238	1099	1.52025	924	1.52197	399	1.51898	1129	1.51655	829	1.51223	878	1.52268	1054	1.51413	839	1.51832	626	1.51567	1023	1.51833	1021	1.51738	927
1.52468	721	1.52113	587	1.52285	932	1.51987	693	1.51743	1013	1.51312	868	1.52357	765	1.51502	877	1.5192	865	1.51655	821	1.51923	905	1.51827	622
1.52557	518	1.52202	714	1.52373	478	1.52075	1008	1.51832	897	1.514	740	1.52445	509	1.5159	845	1.52008	1139	1.51743	733	1.5201	848	1.51915	1045
1.52645	1042	1.5229	986	1.52462	1116	1.52163	655	1.5192	798	1.51488	925	1.52533	789	1.51678	962	1.52097	1083	1.51833	747	1.52098	939	1.52003	578
1.52733	579	1.52378	932	1.5255	1110	1.52252	929	1.52008	733	1.51577	1085	1.52622	1087	1.51767	634	1.52185	837	1.5192	842	1.52187	812	1.52092	682
1.52822	933	1.52467	800	1.52638	750	1.5234	939	1.52097	1072	1.51665	740	1.5271	890	1.51855	811	1.52273	668	1.52008	967	1.52275	902	1.5218	934
1.5291	892	1.52555	1080	1.52727	784	1.52428	810	1.52185	849	1.51753	726	1.52798	962	1.51943	449	1.52362	1084	1.52097	863	1.52363	334	1.52268	1096
1.52998	1012	1.52643	836	1.52815	784	1.52517	537	1.52273	899	1.51842	961	1.52887	585	1.52032	564	1.5245	670	1.52185	673	1.52452	915	1.52357	551
1.53087	852	1.52732	753	1.52903	887	1.52605	573	1.52362	983	1.5193	722	1.52975	966	1.5212	623	1.52538	330	1.52273	1149	1.5254	1063	1.52445	846
1.53175	607	1.5282	601	1.52992	720	1.52693	818	1.5245	585	1.52018	904	1.53063	901	1.52208	963	1.52627	484	1.52363	927	1.52628	1017	1.52533	1133
1.53263	974	1.52908	1058	1.5308	967	1.52782	846	1.52538	1088	1.52107	820	1.53152	1161	1.52297	620	1.52717	1190	1.5245	609	1.52717	782	1.52622	848
1.53352	872	1.52997	850	1.53168	938	1.5287	1047	1.52627	617	1.52195	1160	1.5324	752	1.52385	379	1.52805	820	1.52538	854	1.52805	543	1.5271	823
1.5344	874	1.53085	417	1.53257	1016	1.52958	432	1.52715	636	1.52283	815	1.53328	990	1.52473	855	1.52893	749	1.52627	588	1.52893	937	1.52798	976
1.53528	584	1.53173	498	1.53345	1053	1.53047	958	1.52805	588	1.52372	1026	1.53417	554	1.52562	839	1.52982	992	1.52715	943	1.52982	958	1.52888	446
1.53617	737	1.53262	512	1.53433	1047	1.53135	518	1.52893	820	1.5246	867	1.53505	942	1.5265	920	1.5307	684	1.52805	717	1.5307	842	1.52977	495
1.53705	805	1.5335	1064	1.53522	408	1.53223	574	1.52983	954	1.52548	937	1.53593	878	1.52738	726	1.53158	1264	1.52893	961	1.53158	1120	1.53065	950
1.53793	937	1.53438	963	1.5361	899	1.53312	726	1.53072	1085	1.52637	975	1.53682	947	1.52827	1059	1.53247	484	1.52982	1257	1.53247	932	1.53153	891
1.53882	577	1.53527	1002	1.53698	873	1.534	1033	1.5316	830	1.52725	763	1.5377	1120	1.52915	642	1.53335	520	1.5307	1078	1.53335	951	1.53242	872
1.5397	471	1.53615	771	1.53787	1102	1.53488	734	1.53248	1113	1.52813	905	1.53858	732	1.53003	884	1.53423	536	1.53158	807	1.53425	971	1.5333	855
1.54058	852	1.53703	1149	1.53875	921	1.53577	1002	1.53337	665	1.52902	1274	1.53947	886	1.53092	757	1.53512	927	1.53247	1027	1.53513	1017	1.53418	686
1.54147	936	1.53792	714	1.53963	667	1.53665	1117	1.53425	1015	1.5299	985	1.54035	498	1.5318	929	1.536	640	1.53335	1020	1.53602	902	1.53507	909
1.54235	738	1.5388	580	1.54052	532	1.53753	978	1.53513	811	1.53078	985	1.54123	909	1.53268	427	1.53688	1018	1.53423	990	1.5369	670	1.53595	867
1.54323	498	1.53968	804	1.5414	718	1.53842	839	1.53602	889	1.53167	963	1.54212	1155	1.53357	800	1.53777	1043	1.53512	623	1.53778	877	1.53683	639
1.54412	949	1.54057	864	1.54228	787	1.5393	865	1.5369	361	1.53255	1023	1.543	972	1.53445	845	1.53865	403	1.536	991	1.53867	446	1.53772	1087
1.54503	725	1.54145	862	1.54317	1016	1.54018	1003	1.53778	991	1.53343	811	1.54388	927	1.53533	860	1.53953	968	1.53688	927	1.53955	848	1.5386	772
1.5459	870	1.54233	838	1.54405	446	1.54107	1050	1.53867	1036	1.53432	805	1.54477	961	1.53622	821	1.54042	664	1.53777	472	1.54043	689	1.53948	758
1.54678	804	1.54322	355	1.54493	687	1.54195	564	1.53955	634	1.5352	851	1.54565	1090	1.5371	987	1.5413	920	1.53865	878	1.54132	899	1.54037	1046
1.54767	851	1.5441	749	1.54582	993	1.54283	975	1.54043	1085	1.53608	780	1.54653	877	1.53798	860	1.54218	521	1.53953	1003	1.5422	721	1.54125	1025
1.54855	985	1.54498	888	1.5467	905	1.54372	370	1.54132	852	1.53697	996	1.54742	951	1.53887	1011	1.54307	804	1.54042	1002	1.5431	642	1.54213	875
1.54943	1028	1.54587	878	1.54758	504	1.5446	739	1.5422	647	1.53785	910	1.5483	836	1.53975	878	1.54395	999	1.5413	907	1.54398	177	1.54302	1011
1.55032	733	1.54675	843	1.54847	1074	1.54548	790	1.54308	1420	1.53873	984	1.54918	848	1.54063	916	1.54483	738	1.54218	501	1.54487	595	1.5439	927
1.5512	1016	1.54763	1083	1.54935	895	1.54637	838	1.54397	850	1.53962	1015	1.55007	797	1.54152	846	1.54572	959	1.54307	1013	1.54575	887	1.54478	928
1.55208	822	1.54852	964	1.55023	537	1.54725	863	1.54485	905	1.5405	571	1.55095	734	1.54242	604	1.5466	592	1.54395	928	1.54663	655	1.54567	870
1.55297	1009	1.5494	763	1.55112	1111	1.54813	921	1.54573	809	1.54138	1055	1.55183	579	1.5433	835	1.54748	960	1.54483	788	1.54752	923	1.54655	557
1.55385	908	1.55028	884	1.552	809	1.54902	815	1.54662	826	1.54227	1016	1.55272	699	1.54418	1005	1.54837	652	1.54572	668	1.5484	792	1.54743	947
1.55473	909	1.55117	1072	1.55288	714	1.54992	830	1.5475	568	1.54317	580	1.5536	1007	1.54507	929	1.54925	916	1.5466	1043	1.54928	824	1.54832	915
1.55563	1027	1.55205	915	1.55377	740	1.5508	738	1.54838	1104	1.54403	846	1.55448	833	1.54595	464	1.55013	1024	1.54748	626	1.55017	916	1.5492	718
1.55652	803	1.55293	535	1.55465	663	1.55168	612	1.54927	1080	1.54492	829	1.55537	852	1.54683	485	1.55102	387	1.54838	890	1.55105	1157	1.55008	871
1.5574	892	1.55382	798	1.55553	697	1.55257	965	1.55015	1036	1.5458	895	1.55625	874	1.54772	801	1.5519	765	1.54925	648	1.55193	926	1.55097	789
1.55828	939	1.5547	709	1.55642	859	1.55345	959	1.55103	792	1.5467	949	1.55713	862	1.5486	589	1.55278	1139	1.55013	482	1.55282	611	1.55185	534
1.55917	998	1.55558	812	1.5573	933	1.55433	661	1.55192	686	1.54758	929	1.55802	892	1.54948	738	1.55367	1015	1.55102	867	1.5537	805	1.55273	914
1.56005	958	1.55647	799	1.55818	1000	1.55522	553	1.5528	337	1.54847	855	1.5589	809	1.55037	898	1.55455	954	1.5519	787	1.55458	908	1.55362	502
1.56093	923	1.55735	474	1.55907	971	1.5561	1082	1.55368	897	1.54935	778	1.55978	584	1.55125	883	1.55543	632	1.55278	812	1.55547	1133	1.5545	1036
1.56182	927	1.55823	443	1.55995	708	1.55698	900	1.55457	1010	1.55023	653	1.56067	779	1.55213	659	1.55632	572	1.55367	814	1.55635	791	1.55538	1005
1.5627	711	1.55912	880	1.56083	915	1.55787	1022	1.55545	943	1.55112	990	1.56155	923	1.55302	845	1.5572	925	1.55455	487	1.55723	682	1.55627	1196
1.56358	909	1.56	879	1.56172	689	1.55875	839	1.55633	880	1.552	903	1.56243	977	1.5539	1203	1.55808	527	1.55543	738	1.55812	375	1.55715	1021
1.56447	1070	1.56088	1011	1.5626	762	1.55963	421	1.55722	379	1.55288	642	1.56332	893	1.55478	821	1.55897	876	1.55632	711	1.559	951	1.55803	615
1.56535	978	1.56177	837	1.56348	776	1.56052	709	1.5581	870	1.55377	711	1.5642	848	1.55567	682	1.55985	1040	1.5572	542	1.55988	728	1.55892	916
1.56623	909	1.56265	724	1.56437	684	1.5614	914	1.55898	889	1.55465	1037	1.56508	796	1.55655	798	1.56075	916	1.55808	765	1.56077	867	1.5598	679
1.56712	975	1.56353	736	1.56525	1137	1.56228	1062	1.55987	665	1.55553	735	1.56597	1053	1.55743	1016	1.56163	959	1.55897	933	1.56165	789	1.56068	551
1.56802	800	1.56442	795	1.56613	986	1.56317	545	1.56075	815	1.55642	863	1.56685	879	1.55832	718	1.56252	821	1.55985	1063	1.56253	660	1.56157	825
1.5689	513	1.5653	1000	1.56702	761	1.56405	1001	1.56163	948	1.5573	986	1.56775	538	1.5592	925	1.5634	428	1.56073	1021	1.56342	939	1.56245	947
1.56978	842	1.56618	979	1.5679	677	1.56493	874	1.56252	841	1.55818	1057	1.56863	888	1.56008	808	1.56428	918	1.56162	784	1.5643	597	1.56333	523
1.57067	1009	1.56707	633	1.56878	605	1.56582	851	1.5634	627	1.55907	620	1.56952	757	1.56097	942	1.56517	670	1.56252	651	1.56518	743	1.56422	365
1.57155	1083	1.56795	696	1.56967	522	1.5667	923	1.56428	348	1.55995	998	1.5704	921	1.56185	982	1.56605	742	1.56338	965	1.56607	950	1.5651	961
1.57243	1051	1.56883	952	1.57055	901	1.56758	1064	1.56517	842	1.56083	774	1.57128	960	1.56273	1046	1.56693	818	1.56427	1014	1.56695	833	1.56598	943
1.57332	945	1.56972	925	1.57143	855	1.56847	909	1.56605	882	1.56172	474	1.57217	746	1.56362	891	1.56782	987	1.56515	546	1.56783	874	1.56687	1189
1.5742	509	1.5706	962	1.57232	1043	1.56935	929	1.56693	930	1.5626	874	1.57305	752	1.5645	893	1.5687	861	1.56605	902	1.56872	835	1.56775	609
1.57508	1140	1.57148	627	1.5732	821	1.57023	922	1.56782	898	1.56348	596	1.57393	915	1.56538	968	1.56958	936	1.56692	780	1.5696	948	1.56863	942
1.57597	886	1.57238	1010	1.57408	996	1.57112	772	1.5687	863	1.56437	1166	1.57482	598	1.56627	917	1.57047	645	1.5678	534	1.57048	926	1.56952	921
1.57685	984	1.57327	845	1.57497	623	1.572	895	1.56958	966	1.56525	845	1.5757	1005	1.56715	589	1.57135	622	1.56868	907	1.57137	800	1.5704	845
1.57773	705	1.57415	513	1.57585	989	1.57288	1015	1.57047	951	1.56613	332	1.57658	1039	1.56803	875	1.57223	971	1.56958	740	1.57225	1022	1.57128	941
1.57862	977	1.57503	1079	1.57673	971	1.57377	871	1.57135	904	1.56702	857	1.57747	799	1.56892	672	1.57312	551	1.57047	754	1.57313	989	1.57217	970
1.5795	1042	1.57592	521	1.57762	809	1.57465	647	1.57223	371	1.5679	907	1.57835	970	1.5698	1161	1.574	776	1.57135	945	1.57402	886	1.57305	875
1.58038	1025	1.5768	638	1.5785	907	1.57553	589	1.57312	722	1.56878	685	1.57923	871	1.57068	474	1.57488	967	1.57223	1042	1.5749	816	1.57393	889
1.58127	884	1.57768	761	1.5794	592	1.57642	904	1.574	812	1.56967	1090	1.58012	1121	1.57157	534	1.57577	908	1.57312	917	1.57578	890	1.57482	943
1.58215	1065	1.57857	1018	1.58028	716	1.5773	710	1.57488	932	1.57055	1011	1.581	1039	1.57245	892	1.57665	391	1.574	938	1.57667	720	1.5757	842
1.58303	575	1.57945	995	1.58117	1043	1.57818	1012	1.57577	1066	1.57143	732	1.58188	922	1.57333	916	1.57753	901	1.57488	1023	1.57755	668	1.57658	751
1.58392	990	1.58033	1195	1.58205	892	1.57907	905	1.57665	613	1.57232	508	1.58277	865	1.57422	1005	1.57842	799	1.57577	529	1.57845	995	1.57747	904
1.5848	536	1.58122	807	1.58293	788	1.57995	765	1.57753	698	1.5732	670	1.58365	730	1.5751	524	1.5793	1046	1.57665	985	1.57933	730	1.57835	555
1.58568	830	1.5821	727	1.58382	948	1.58083	917	1.57842	807	1.57408	546	1.58453	1123	1.57598	923	1.58018	864	1.57753	1012	1.58022	825	1.57923	725
1.58657	787	1.58298	593	1.5847	680	1.58172	922	1.5793	1008	1.57497	855	1.58542	1007	1.57687	799	1.58107	812	1.57842	963	1.5811	1027	1.58012	1007
1.58745	578	1.58387	743	1.58558	1025	1.5826	947	1.58018	984	1.57585	903	1.5863	435	1.57775	1091	1.58195	961	1.5793	805	1.58198	811	1.581	821
1.58833	1040	1.58475	683	1.58647	953	1.58348	865	1.58107	543	1.57673	1115	1.58718	578	1.57863	852	1.58283	899	1.58018	876	1.58287	1127	1.58188	913
1.58922	925	1.58563	1049	1.58735	1093	1.58437	964	1.58195	888	1.57762	1062	1.58807	993	1.57952	882	1.58372	705	1.58107	885	1.58375	1022	1.58277	971
1.5901	957	1.58652	867	1.58823	510	1.58525	982	1.58283	1040	1.5785	775	1.58895	984	1.5804	858	1.5846	673	1.58195	1034	1.58463	874	1.58365	885
1.59098	711	1.5874	877	1.58912	791	1.58613	995	1.58372	821	1.57938	932	1.58983	925	1.58128	821	1.58548	733	1.58283	1097	1.58552	945	1.58455	791
1.59187	1100	1.58828	529	1.59	1114	1.58702	989	1.5846	968	1.58027	871	1.59073	597	1.58217	1154	1.58638	851	1.58372	1116	1.5864	898	1.58543	827
1.59275	762	1.58917	1077	1.59088	1147	1.5879	1026	1.58548	910	1.58115	629	1.59162	804	1.58305	459	1.58727	1060	1.5846	917	1.58728	908	1.58632	829
1.59363	1000	1.59005	771	1.59177	777	1.58878	825	1.58637	900	1.58203	821	1.5925	896	1.58393	841	1.58815	776	1.58548	728	1.58817	1003	1.5872	1014
1.59452	702	1.59093	839	1.59265	908	1.58967	946	1.58725	850	1.58292	979	1.59338	922	1.58482	776	1.58903	915	1.58637	1052	1.58905	817	1.58808	926
1.5954	682	1.59182	1062	1.59353	900	1.59055	851	1.58815	918	1.5838	752	1.59427	951	1.5857	797	1.58992	611	1.58725	868	1.58993	970	1.58897	1101
1.59628	649	1.5927	966	1.59442	959	1.59143	974	1.58903	821	1.58468	803	1.59515	1037	1.58658	1072	1.5908	662	1.58813	851	1.59082	677	1.58985	750
1.59717	1062	1.59358	884	1.5953	1114	1.59232	957	1.58992	958	1.58557	915	1.59603	384	1.58747	1046	1.59168	1010	1.58902	948	1.5917	763	1.59073	803
1.59805	543	1.59447	588	1.59618	1000	1.5932	1049	1.5908	933	1.58645	825	1.59692	877	1.58835	809	1.59257	1013	1.5899	896	1.59258	475	1.59162	1142
1.59893	1087	1.59535	566	1.59707	912	1.59408	754	1.59168	874	1.58733	1038	1.5978	749	1.58923	400	1.59345	920	1.59078	930	1.59347	1013	1.5925	665
1.59983	565	1.59623	1113	1.59795	922	1.59497	814	1.59257	922	1.58823	585	1.59868	855	1.59012	889	1.59433	922	1.59167	567	1.59435	951	1.59338	809
1.60072	553	1.59712	1000	1.59883	595	1.59585	1137	1.59345	511	1.5891	810	1.59957	976	1.591	448	1.59522	925	1.59255	541	1.59523	886	1.59427	876
1.6016	772	1.598	827	1.59972	839	1.59673	1061	1.59433	616	1.59	592	1.60045	586	1.59188	968	1.5961	1032	1.59343	780	1.59612	801	1.59515	922
1.60248	736	1.59888	685	1.6006	964	1.59762	887	1.59522	807	1.59088	746	1.60133	742	1.59278	983	1.59698	570	1.59432	990	1.597	636	1.59603	903
1.60337	889	1.59977	434	1.60148	452	1.5985	942	1.5961	682	1.59177	584	1.60222	972	1.59367	491	1.59787	936	1.5952	1129	1.59788	702	1.59692	720
1.60425	984	1.60065	898	1.60237	541	1.59938	963	1.59698	1021	1.59265	761	1.6031	996	1.59455	836	1.59875	930	1.59608	1184	1.59877	589	1.5978	839
1.60513	979	1.60153	695	1.60325	1064	1.60027	780	1.59787	601	1.59353	916	1.60398	974	1.59543	767	1.59963	801	1.59697	392	1.59965	767	1.59868	798
1.60602	1004	1.60242	622	1.60413	950	1.60115	996	1.59875	1001	1.59442	871	1.60487	941	1.59632	866	1.60052	636	1.59785	842	1.60053	724	1.59957	970
1.60692	933	1.6033	914	1.60502	950	1.60203	491	1.59963	999	1.5953	924	1.60575	709	1.5972	1030	1.6014	1026	1.59873	973	1.60142	1368	1.60045	629
1.6078	1166	1.60418	645	1.6059	892	1.60292	966	1.60052	961	1.59618	950	1.60663	504	1.59808	930	1.60228	523	1.59962	995	1.6023	684	1.60133	929
1.60868	1033	1.60507	851	1.60678	896	1.60382	713	1.6014	322	1.59707	824	1.60752	910	1.59897	930	1.60317	960	1.6005	815	1.60318	502	1.60222	536
1.60957	826	1.60595	843	1.60767	993	1.6047	872	1.60228	379	1.59795	621	1.6084	866	1.59985	483	1.60405	976	1.60138	888	1.60407	762	1.6031	750
1.61045	600	1.60683	999	1.60855	960	1.60558	900	1.60317	882	1.59883	1185	1.60928	903	1.60073	622	1.60493	716	1.60227	1075	1.60495	1101	1.60398	977
1.61133	930	1.60772	888	1.60943	565	1.60647	1012	1.60405	1020	1.59972	1100	1.61017	933	1.60163	889	1.60582	848	1.60315	1026	1.60583	977	1.60487	1095
1.61222	895	1.6086	850	1.61032	786	1.60735	1075	1.60493	859	1.6006	518	1.61107	561	1.60252	747	1.60672	966	1.60403	1384	1.60672	914	1.60575	798
1.6131	705	1.60948	805	1.6112	934	1.60823	921	1.60582	960	1.60148	1049	1.61193	1025	1.6034	1235	1.60758	1061	1.60492	963	1.6076	877	1.60663	1007
1.61398	550	1.61037	961	1.61208	1015	1.60912	778	1.6067	652	1.60237	549	1.61283	566	1.60428	797	1.60848	834	1.6058	901	1.60848	913	1.60752	854
1.61487	661	1.61125	1062	1.61297	835	1.61	813	1.60758	947	1.60325	809	1.61372	1059	1.60517	875	1.60935	1020	1.60668	852	1.60937	983	1.6084	1009
1.61575	992	1.61213	822	1.61385	1043	1.61088	932	1.60847	823	1.60413	928	1.6146	985	1.60605	1085	1.61025	948	1.60757	963	1.61025	711	1.60928	839
1.61663	900	1.61302	645	1.61473	830	1.61177	877	1.60935	879	1.60502	884	1.61548	913	1.60693	945	1.61113	1033	1.60845	649	1.61113	1090	1.61017	933
1.61752	791	1.6139	541	1.61563	890	1.61265	1059	1.61023	380	1.6059	778	1.61637	901	1.60782	336	1.61202	950	1.60933	423	1.61202	676	1.61105	1142
1.6184	1136	1.61478	849	1.6165	815	1.61353	893	1.61112	1072	1.60678	1173	1.61725	473	1.6087	712	1.6129	768	1.61022	1036	1.6129	910	1.61193	637
1.61928	905	1.61567	814	1.61738	1152	1.61442	673	1.612	687	1.60767	851	1.61813	493	1.60958	971	1.61378	936	1.6111	1013	1.61378	586	1.61282	580
1.62017	1008	1.61657	995	1.61827	729	1.6153	697	1.61288	833	1.60855	613	1.61902	900	1.61047	853	1.61467	1010	1.61198	1086	1.61467	839	1.6137	938
1.62105	945	1.61743	974	1.61915	820	1.61618	828	1.61377	1062	1.60943	984	1.6199	974	1.61135	1035	1.61555	768	1.61287	923	1.61555	903	1.61458	565
1.62193	1054	1.61832	771	1.62003	951	1.61707	929	1.61465	962	1.61032	905	1.62078	960	1.61223	772	1.61643	475	1.61375	677	1.61643	861	1.61548	827
1.62282	1059	1.6192	920	1.62092	716	1.61795	1113	1.61553	1017	1.6112	850	1.62167	291	1.61312	795	1.61732	877	1.61463	912	1.61732	901	1.61637	771
1.6237	593	1.62008	798	1.6218	892	1.61883	1011	1.61642	1062	1.61208	614	1.62255	978	1.614	926	1.6182	650	1.61552	660	1.6182	827	1.61725	758
1.62458	703	1.62097	801	1.62268	687	1.61972	830	1.6173	947	1.61297	942	1.62343	376	1.61488	682	1.61908	857	1.6164	975	1.61908	752	1.61813	885
1.62547	961	1.62185	737	1.62357	774	1.6206	470	1.61818	1058	1.61385	658	1.62432	651	1.61577	911	1.61997	697	1.61728	860	1.61997	733	1.61902	842
1.62635	820	1.62273	739	1.62445	727	1.62148	990	1.61907	947	1.61473	799	1.6252	630	1.61665	695	1.62085	1179	1.61817	1000	1.62085	665	1.6199	988
1.62723	1077	1.62362	1298	1.62533	914	1.62237	845	1.61995	870	1.61562	955	1.62608	909	1.61753	738	1.62173	967	1.61905	482	1.62173	470	1.62078	504
1.62812	626	1.6245	597	1.62622	750	1.62325	1005	1.62083	599	1.6165	765	1.62697	807	1.61842	864	1.62262	378	1.61993	1070	1.62262	862	1.62167	767
1.629	942	1.62538	825	1.6271	962	1.62413	630	1.62172	590	1.61738	1000	1.62785	800	1.6193	647	1.6235	653	1.62082	923	1.6235	895	1.62255	925
1.62988	884	1.62628	911	1.62798	907	1.62502	414	1.6226	1102	1.61827	905	1.62873	878	1.62018	893	1.62438	751	1.6217	821	1.62438	957	1.62343	828
1.63077	935	1.62717	1012	1.62887	807	1.6259	1057	1.62348	262	1.61915	583	1.62962	946	1.62107	372	1.62527	807	1.62258	936	1.62527	972	1.62432	705
1.63165	1014	1.62805	790	1.62975	878	1.62678	957	1.62437	1073	1.62003	950	1.6305	772	1.62195	1005	1.62615	746	1.62347	513	1.62615	997	1.6252	976
1.63253	800	1.62893	304	1.63063	748	1.62768	1035	1.62525	415	1.62092	972	1.63138	949	1.62283	955	1.62703	839	1.62435	962	1.62703	890	1.62608	842
1.63342	892	1.62982	913	1.63152	702	1.62855	879	1.62613	1087	1.6218	889	1.63227	554	1.62372	983	1.62792	783	1.62523	485	1.62792	1039	1.62697	953
1.63432	1232	1.6307	975	1.6324	1022	1.62945	883	1.62702	557	1.62268	735	1.63315	863	1.6246	923	1.6288	801	1.62612	995	1.6288	1017	1.62785	921
1.6352	722	1.6316	735	1.63328	751	1.63033	837	1.6279	788	1.62357	603	1.63403	990	1.62548	863	1.62968	920	1.627	890	1.62968	935	1.62873	830
1.63608	1002	1.63248	533	1.63418	968	1.63122	974	1.62878	813	1.62445	618	1.63492	838	1.62637	882	1.63057	818	1.62788	761	1.63057	974	1.62962	974
1.63697	925	1.63337	960	1.63505	918	1.6321	766	1.62967	524	1.62533	903	1.6358	852	1.62725	954	1.63145	842	1.62877	770	1.63145	797	1.6305	685
1.63785	748	1.63425	626	1.63595	943	1.63298	922	1.63055	773	1.62622	864	1.63668	889	1.62813	566	1.63233	715	1.62965	890	1.63233	782	1.63138	793
1.63873	650	1.63513	696	1.63683	1012	1.63387	1018	1.63143	759	1.6271	909	1.63757	915	1.62902	1010	1.63322	1004	1.63053	826	1.63322	762	1.63227	953
1.63962	859	1.63602	649	1.6377	811	1.63475	1058	1.63232	941	1.62798	489	1.63845	889	1.6299	976	1.6341	1529	1.63142	846	1.6341	1116	1.63315	553
1.6405	742	1.6369	852	1.63858	1051	1.63563	782	1.6332	923	1.62887	842	1.63933	733	1.63078	1062	1.63498	989	1.6323	692	1.63498	1120	1.63403	1093
1.64138	1003	1.63778	930	1.63947	715	1.63652	852	1.63408	615	1.62975	911	1.64022	960	1.63167	634	1.63587	778	1.63318	718	1.63587	577	1.63492	942
1.64227	1090	1.63867	443	1.64035	753	1.6374	866	1.63498	890	1.63063	776	1.6411	1078	1.63255	659	1.63675	920	1.63407	818	1.63675	893	1.6358	885
1.64315	749	1.63955	600	1.64123	914	1.63828	374	1.63587	662	1.63152	836	1.64198	955	1.63343	409	1.63763	587	1.63495	835	1.63763	1104	1.63668	829
1.64403	577	1.64043	738	1.64213	561	1.63917	767	1.63675	984	1.6324	510	1.64287	920	1.63432	553	1.63852	846	1.63583	998	1.63852	954	1.63757	898
1.64492	1188	1.64132	995	1.64302	865	1.64005	602	1.63763	572	1.63328	897	1.64375	1038	1.6352	937	1.63942	680	1.63673	458	1.6394	807	1.63845	503
1.6458	666	1.6422	1040	1.6439	686	1.64093	1016	1.63852	723	1.63417	678	1.64463	973	1.63608	1055	1.64028	735	1.63762	485	1.64028	695	1.63933	1111
1.64668	971	1.64308	698	1.64478	812	1.64182	553	1.6394	985	1.63505	986	1.64552	995	1.63697	790	1.64117	893	1.6385	1005	1.64117	762	1.64022	1037
1.64757	827	1.64397	836	1.64567	282	1.6427	735	1.64028	915	1.63593	807	1.6464	977	1.63785	1113	1.64205	682	1.63938	937	1.64205	805	1.6411	1084
1.64845	1039	1.64485	1171	1.64655	513	1.64358	1001	1.64118	820	1.63682	926	1.6473	926	1.63873	1034	1.64293	501	1.64027	503	1.64293	1029	1.64198	914
1.64933	1035	1.64573	948	1.64743	587	1.64447	884	1.64205	501	1.6377	1041	1.64818	470	1.63962	879	1.64382	917	1.64115	735	1.64382	992	1.64287	584
1.65022	736	1.64662	471	1.64832	884	1.64535	868	1.64293	821	1.63858	941	1.64907	705	1.6405	940	1.64472	839	1.64203	892	1.6447	270	1.64375	525
1.6511	788	1.6475	945	1.6492	678	1.64623	1038	1.64382	955	1.63947	946	1.64995	510	1.64138	766	1.64558	909	1.64292	832	1.6456	1058	1.64463	816
1.65198	957	1.64838	1115	1.65008	958	1.64712	609	1.6447	830	1.64035	929	1.65083	1026	1.64227	653	1.64647	716	1.6438	982	1.64647	929	1.64552	529
1.65287	925	1.64927	886	1.65097	616	1.648	1104	1.64558	935	1.64123	1030	1.65172	896	1.64315	846	1.64735	724	1.64468	937	1.64735	504	1.6464	557
1.65375	742	1.65015	900	1.65185	1074	1.64888	880	1.64647	1005	1.64212	814	1.6526	916	1.64405	1015	1.64823	909	1.64557	929	1.64823	686	1.64728	937
1.65463	702	1.65103	726	1.65273	1054	1.64977	1014	1.64735	1135	1.643	874	1.65348	1018	1.64492	752	1.64913	625	1.64645	462	1.64912	830	1.64817	687
1.65552	933	1.65192	912	1.65362	978	1.65065	918	1.64823	1108	1.64388	1039	1.65437	1051	1.6458	990	1.65	611	1.64733	783	1.65	1057	1.64905	940
1.6564	675	1.6528	522	1.6545	928	1.65153	832	1.64913	673	1.64477	774	1.65525	782	1.64668	861	1.6509	997	1.64822	1177	1.65088	572	1.64993	754
1.65728	765	1.6537	443	1.65538	990	1.65242	820	1.65	861	1.64565	453	1.65613	966	1.64757	924	1.65178	782	1.6491	670	1.65177	467	1.65082	851
1.65817	785	1.65458	649	1.65627	689	1.6533	901	1.65088	509	1.64653	1093	1.65702	923	1.64845	587	1.65267	665	1.65	666	1.65265	975	1.6517	923
1.65907	613	1.65547	434	1.65715	614	1.65418	887	1.65177	823	1.64742	918	1.6579	577	1.64933	847	1.65355	864	1.65087	957	1.65355	942	1.65258	996
1.65995	964	1.65635	885	1.65803	860	1.65507	955	1.65265	826	1.64832	882	1.65878	949	1.65022	778	1.65443	728	1.65177	1057	1.65442	1228	1.65347	1050
1.66083	768	1.65723	1011	1.65892	718	1.65595	593	1.65355	614	1.64918	861	1.65967	965	1.6511	598	1.65532	988	1.65263	853	1.6553	1020	1.65435	642
1.66172	1102	1.65812	889	1.6598	1043	1.65683	861	1.65443	827	1.65007	704	1.66055	555	1.65198	1029	1.6562	984	1.65352	770	1.65618	953	1.65523	543
1.6626	917	1.659	497	1.66068	1047	1.65772	724	1.65532	992	1.65095	875	1.66143	1074	1.65287	1085	1.65708	892	1.6544	835	1.65707	825	1.65612	950
1.66348	484	1.65988	1005	1.66157	834	1.6586	1048	1.6562	1083	1.65183	696	1.66232	760	1.65375	891	1.65797	534	1.6553	646	1.65795	1042	1.657	1088
1.66437	1096	1.66077	734	1.66245	1001	1.65948	1028	1.65708	1024	1.65272	961	1.66322	667	1.65463	620	1.65885	822	1.65618	703	1.65883	861	1.6579	975
1.66525	852	1.66165	983	1.66333	863	1.66037	889	1.65797	851	1.6536	1085	1.66408	838	1.65552	837	1.65973	790	1.65707	1045	1.65972	952	1.65877	359
1.66613	757	1.66253	995	1.66422	704	1.66125	878	1.65885	1078	1.65448	910	1.66497	866	1.65642	726	1.66062	967	1.65795	596	1.66062	485	1.65965	433
1.66702	816	1.66342	791	1.6651	749	1.66213	789	1.65973	1040	1.65537	1024	1.66587	518	1.65728	739	1.6615	960	1.65883	652	1.6615	1016	1.66053	880
1.6679	900	1.6643	1062	1.66598	751	1.66302	684	1.66062	954	1.65625	967	1.66673	987	1.65817	507	1.66238	714	1.65972	1003	1.66238	871	1.66142	941
1.66878	914	1.66518	1013	1.66687	939	1.6639	746	1.6615	957	1.65713	977	1.66763	817	1.65905	972	1.66327	1050	1.6606	1014	1.66327	730	1.6623	812
1.66967	1103	1.66607	765	1.66775	1096	1.66478	779	1.66238	961	1.65802	755	1.66852	824	1.65993	983	1.66415	938	1.66148	800	1.66415	1027	1.66318	1057
1.67055	652	1.66695	1017	1.66863	1068	1.66567	846	1.66327	667	1.6589	1039	1.6694	801	1.66082	745	1.66503	921	1.66237	611	1.66503	688	1.66407	584
1.67143	1090	1.66783	964	1.66952	1171	1.66655	1203	1.66415	1039	1.65978	774	1.67028	412	1.66172	915	1.66592	1030	1.66325	935	1.66592	723	1.66495	691
1.67232	715	1.66872	754	1.6704	734	1.66743	940	1.66503	1099	1.66067	1057	1.67117	740	1.66258	839	1.6668	540	1.66413	835	1.6668	789	1.66583	927
1.6732	649	1.6696	980	1.67128	822	1.66832	727	1.66592	789	1.66155	777	1.67205	984	1.66347	950	1.66768	763	1.66502	932	1.66768	788	1.66672	642
1.67408	884	1.67048	972	1.67218	760	1.6692	702	1.6668	797	1.66243	843	1.67293	578	1.66437	587	1.66857	916	1.6659	827	1.66857	548	1.6676	880
1.67497	757	1.67137	1021	1.67305	892	1.67008	1046	1.66768	683	1.66333	901	1.67382	897	1.66523	871	1.66945	691	1.66678	801	1.66945	629	1.66848	968
1.67585	451	1.67225	900	1.67393	783	1.67097	978	1.66857	904	1.6642	843	1.6747	745	1.66612	593	1.67033	955	1.66767	920	1.67033	886	1.66937	797
1.67673	1004	1.67313	817	1.67482	810	1.67185	711	1.66945	679	1.66508	365	1.67558	917	1.667	817	1.67122	871	1.66855	1009	1.67122	614	1.67027	491
1.67762	979	1.67402	852	1.6757	818	1.67273	1112	1.67033	934	1.66597	723	1.67647	484	1.6679	914	1.6721	1084	1.66943	543	1.6721	992	1.67115	870
1.6785	532	1.6749	1138	1.67658	632	1.67362	903	1.67122	591	1.66685	836	1.67735	758	1.66878	758	1.67298	827	1.67032	568	1.67298	540	1.67203	1166
1.67938	678	1.67578	823	1.67747	725	1.6745	1089	1.6721	1187	1.66773	805	1.67823	880	1.66967	891	1.67387	805	1.6712	913	1.67387	462	1.67292	951
1.68027	1045	1.67667	910	1.67835	1032	1.67538	839	1.67298	937	1.66863	1042	1.67912	728	1.67055	940	1.67475	810	1.67208	870	1.67475	997	1.6738	593
1.68115	640	1.67755	857	1.67923	703	1.67627	835	1.67387	960	1.6695	899	1.68	961	1.67143	534	1.67563	964	1.67297	967	1.67563	882	1.67468	836
1.68205	785	1.67845	641	1.68013	852	1.67715	950	1.67475	1040	1.6704	848	1.68088	930	1.67232	977	1.67652	947	1.67385	499	1.67652	491	1.67557	689
1.68292	963	1.67933	675	1.681	973	1.67803	1023	1.67563	1079	1.67127	972	1.68177	987	1.6732	583	1.6774	789	1.67473	487	1.6774	773	1.67645	771
1.6838	884	1.68022	501	1.68188	683	1.67892	927	1.67652	827	1.67215	1072	1.68265	1058	1.67408	1152	1.67828	899	1.67562	975	1.67828	877	1.67733	643
1.68468	1052	1.6811	1182	1.68278	859	1.6798	488	1.6774	601	1.67305	879	1.68353	821	1.67497	453	1.67917	718	1.6765	1046	1.67917	1033	1.67822	795
1.68557	818	1.68198	434	1.68367	609	1.68068	718	1.67828	887	1.67392	833	1.68442	760	1.67585	618	1.68005	1071	1.67738	983	1.68005	1021	1.6791	1179
1.68645	717	1.68287	982	1.68455	812	1.68157	1073	1.67917	1076	1.67482	965	1.6853	902	1.67673	550	1.68093	1124	1.67827	550	1.68093	667	1.67998	605
1.68733	983	1.68375	1074	1.68543	1032	1.68245	928	1.68005	717	1.6757	651	1.68618	734	1.67762	997	1.68182	941	1.67917	816	1.68182	848	1.68087	510
1.68822	741	1.68463	936	1.68632	808	1.68333	673	1.68093	857	1.67658	671	1.68707	918	1.6785	920	1.6827	836	1.68003	827	1.6827	820	1.68175	790
1.6891	801	1.68552	763	1.6872	818	1.68422	467	1.68182	709	1.67747	762	1.68795	948	1.67938	882	1.68358	740	1.68092	837	1.68358	914	1.68263	660
1.68998	987	1.6864	1049	1.68808	573	1.6851	998	1.6827	875	1.67835	855	1.68883	975	1.68027	893	1.68447	868	1.6818	804	1.68447	496	1.68352	980
1.69087	914	1.68728	859	1.68897	738	1.68598	778	1.68358	961	1.67923	1100	1.68972	1159	1.68115	1093	1.68535	980	1.68268	1025	1.68535	753	1.6844	987
1.69177	610	1.68817	623	1.68985	829	1.68687	1114	1.68447	897	1.68012	685	1.6906	976	1.68203	860	1.68623	930	1.68357	1102	1.68623	986	1.68528	917
1.69263	653	1.68905	748	1.69075	743	1.68775	913	1.68535	1032	1.681	998	1.69148	1029	1.68292	817	1.68712	645	1.68445	554	1.68712	809	1.68617	512
1.69352	925	1.68993	887	1.69163	962	1.68863	726	1.68623	839	1.68188	411	1.69237	829	1.6838	998	1.688	797	1.68533	1001	1.688	986	1.68705	1005
1.69442	1125	1.69082	1022	1.69252	475	1.68952	658	1.68712	535	1.68277	1141	1.69325	995	1.68468	909	1.68888	760	1.68622	475	1.68888	885	1.68793	442
1.6953	626	1.6917	1014	1.6934	858	1.6904	822	1.688	1001	1.68365	826	1.69413	1026	1.68557	796	1.68977	916	1.6871	1051	1.68977	1175	1.68882	714
1.69618	1085	1.69258	1012	1.69428	949	1.69128	1008	1.68888	1092	1.68453	947	1.69502	932	1.68645	883	1.69065	941	1.68798	1030	1.69065	483	1.6897	528
1.69707	1132	1.69347	971	1.69517	447	1.69217	936	1.68977	782	1.68542	822	1.6959	1071	1.68733	1011	1.69153	1042	1.68887	959	1.69153	848	1.69058	1078
1.69795	993	1.69435	923	1.69605	926	1.69307	921	1.69065	602	1.6863	1141	1.69678	947	1.68822	810	1.69242	917	1.68975	854	1.69242	937	1.69147	1043
1.69883	848	1.69523	930	1.69693	689	1.69393	838	1.69153	937	1.68718	1022	1.69767	652	1.6891	1160	1.6933	807	1.69063	1020	1.6933	982	1.69235	660
1.69972	775	1.69612	911	1.69782	882	1.69482	1079	1.69242	360	1.68807	713	1.69855	627	1.68998	746	1.69418	1011	1.69152	904	1.69418	903	1.69323	1114
1.7006	1028	1.697	900	1.6987	904	1.6957	874	1.6933	997	1.68895	736	1.69943	592	1.69087	927	1.69507	843	1.6924	908	1.69507	815	1.69412	561
1.70148	853	1.69788	892	1.69958	890	1.69658	1250	1.69418	604	1.68983	791	1.70032	917	1.69175	903	1.69595	943	1.69328	961	1.69597	839	1.695	1074
1.70237	767	1.69877	787	1.70047	661	1.69747	745	1.69508	854	1.69072	1048	1.7012	372	1.69263	629	1.69683	659	1.69417	490	1.69685	1070	1.69588	924
1.70325	815	1.69965	1023	1.70135	875	1.69835	900	1.69597	947	1.6916	1140	1.70208	571	1.69352	932	1.69772	810	1.69507	885	1.69773	1048	1.69677	1057
1.70413	888	1.70053	889	1.70223	867	1.69923	978	1.69685	685	1.69248	1027	1.70297	962	1.6944	596	1.6986	965	1.69595	926	1.69862	875	1.69765	752
1.70502	1052	1.70142	912	1.70312	947	1.70012	532	1.69773	1017	1.69337	585	1.70385	757	1.69528	626	1.69948	577	1.69683	957	1.6995	805	1.69853	984
1.7059	698	1.7023	1000	1.704	952	1.701	972	1.69862	707	1.69425	935	1.70473	707	1.69618	852	1.70037	865	1.69772	1082	1.70038	839	1.69942	884
1.70678	942	1.70318	749	1.70488	1012	1.70188	564	1.6995	986	1.69513	654	1.70563	974	1.69705	789	1.70125	993	1.6986	597	1.70127	846	1.7003	728
1.70767	1060	1.70407	993	1.70577	592	1.70277	870	1.70038	490	1.69603	638	1.7065	709	1.69793	854	1.70213	886	1.69948	966	1.70215	843	1.70118	864
1.70855	514	1.70495	472	1.70665	1141	1.70365	1001	1.70127	898	1.69692	491	1.70738	1002	1.69883	728	1.70302	835	1.70037	880	1.70303	854	1.70207	904
1.70943	535	1.70583	646	1.70753	849	1.70453	970	1.70215	770	1.6978	850	1.70828	888	1.6997	1176	1.7039	826	1.70125	648	1.70392	891	1.70295	823
1.71032	945	1.70672	482	1.70842	838	1.70542	987	1.70303	576	1.69868	986	1.70917	925	1.7006	655	1.70478	758	1.70213	1000	1.7048	653	1.70383	900
1.7112	1115	1.7076	995	1.7093	973	1.7063	616	1.70392	802	1.69957	702	1.71005	774	1.70147	980	1.70567	912	1.70302	937	1.70568	397	1.70472	968
1.71208	1013	1.70848	580	1.71018	855	1.70718	505	1.7048	467	1.70045	843	1.71093	830	1.70235	902	1.70655	832	1.7039	903	1.70657	492	1.7056	959
1.71297	1163	1.70938	950	1.71107	885	1.70807	1077	1.70568	824	1.70133	942	1.71182	859	1.70323	930	1.70743	877	1.70478	564	1.70745	879	1.70648	608
1.71385	961	1.71025	885	1.71195	587	1.70895	957	1.70657	415	1.70222	600	1.7127	716	1.70412	892	1.70832	1038	1.70567	887	1.70833	1018	1.70737	1066
1.71473	540	1.71113	582	1.71283	929	1.70983	339	1.70745	555	1.7031	867	1.71358	876	1.705	823	1.7092	334	1.70655	885	1.70922	908	1.70825	553
1.71562	948	1.71202	843	1.71372	787	1.71072	741	1.70833	858	1.70398	1021	1.71447	1080	1.7059	926	1.71008	810	1.70743	629	1.7101	768	1.70913	945
1.7165	882	1.71292	1075	1.7146	915	1.71162	453	1.70922	629	1.70487	988	1.71535	630	1.70677	688	1.71098	751	1.70832	1033	1.71098	1109	1.71002	640
1.71738	1015	1.7138	748	1.71548	984	1.7125	654	1.7101	787	1.70575	964	1.71623	607	1.70767	943	1.71187	898	1.7092	1114	1.71187	1024	1.7109	702
1.71827	1072	1.71468	510	1.71637	958	1.71338	876	1.71098	909	1.70663	997	1.71712	874	1.70855	1054	1.71275	979	1.71008	1090	1.71275	925	1.71178	453
1.71915	772	1.71557	596	1.71725	879	1.71427	1033	1.71187	978	1.70752	641	1.718	590	1.70943	575	1.71363	582	1.71097	898	1.71363	696	1.71267	935
1.72003	960	1.71645	946	1.71813	649	1.71515	914	1.71275	939	1.7084	646	1.71888	939	1.71032	927	1.71452	1038	1.71185	1073	1.71452	921	1.71355	1049
1.72092	707	1.71733	1150	1.71902	715	1.71603	891	1.71365	637	1.70928	958	1.71977	608	1.7112	988	1.7154	566	1.71273	407	1.7154	811	1.71445	891
1.7218	886	1.71822	884	1.7199	763	1.71692	907	1.71453	726	1.71017	908	1.72065	983	1.71208	673	1.71628	758	1.71362	1030	1.71628	632	1.71533	545
1.72268	868	1.7191	1018	1.72078	841	1.7178	537	1.71542	1123	1.71105	904	1.72153	564	1.71297	576	1.71717	572	1.7145	784	1.71717	789	1.71622	918
1.72357	810	1.71998	928	1.72167	910	1.71868	420	1.7163	1111	1.71193	840	1.72242	808	1.71385	913	1.71805	790	1.71538	753	1.71805	933	1.7171	1140
1.72445	984	1.72087	999	1.72255	901	1.71957	549	1.71718	813	1.71282	735	1.7233	948	1.71473	888	1.71893	1016	1.71627	961	1.71893	935	1.71798	1075
1.72533	1142	1.72175	837	1.72343	1062	1.72045	402	1.71807	841	1.7137	623	1.72418	1013	1.71562	1001	1.71982	804	1.71715	833	1.71982	682	1.71887	870
1.72622	795	1.72265	902	1.72433	958	1.72133	838	1.71895	1100	1.71458	1014	1.72507	900	1.7165	627	1.7207	1039	1.71803	815	1.7207	613	1.71975	622
1.7271	908	1.72352	862	1.72522	940	1.72222	924	1.71983	901	1.71547	1054	1.72595	583	1.71738	1027	1.72158	829	1.71892	924	1.7216	955	1.72063	520
1.72798	958	1.7244	561	1.7261	797	1.7231	1016	1.72072	777	1.71635	790	1.72683	859	1.71827	563	1.72247	993	1.71982	695	1.72247	935	1.72152	815
1.72887	715	1.72528	836	1.72698	1002	1.72398	698	1.7216	953	1.71723	925	1.72772	912	1.71915	742	1.72335	958	1.7207	814	1.72335	838	1.7224	983
1.72975	1037	1.72617	388	1.72787	886	1.72487	916	1.72248	971	1.71812	592	1.7286	1137	1.72003	895	1.72423	987	1.72158	932	1.72423	543	1.72328	1093
1.73063	947	1.72705	745	1.72875	932	1.72575	816	1.72337	488	1.719	735	1.72948	486	1.72092	583	1.72512	948	1.72247	808	1.72512	1002	1.72417	922
1.73152	777	1.72793	1241	1.72963	957	1.72663	629	1.72425	845	1.71988	835	1.73037	910	1.7218	860	1.726	1046	1.72335	911	1.726	845	1.72505	905
1.7324	597	1.72882	983	1.73052	1195	1.72752	538	1.72513	754	1.72077	541	1.73125	565	1.72268	602	1.7269	704	1.72423	713	1.72688	722	1.72593	826
1.73328	1052	1.7297	471	1.7314	710	1.7284	720	1.72602	938	1.72165	915	1.73213	840	1.72357	1000	1.72777	897	1.72512	924	1.72777	712	1.72682	1071
1.73417	1024	1.73058	946	1.73228	861	1.72928	1082	1.7269	516	1.72253	860	1.73302	784	1.72445	1001	1.72865	865	1.72602	683	1.72865	661	1.7277	1123
1.73505	1161	1.73147	530	1.73317	1047	1.73017	586	1.72778	532	1.72342	875	1.7339	1098	1.72533	859	1.72953	259	1.7269	824	1.72953	630	1.72858	975
1.73593	543	1.73235	1032	1.73405	1078	1.73105	753	1.72867	1030	1.7243	1029	1.73478	791	1.72622	802	1.73042	914	1.72778	804	1.73042	1041	1.72947	941
1.73682	734	1.73323	964	1.73493	909	1.73193	896	1.72955	755	1.72518	932	1.73567	335	1.7271	855	1.7313	788	1.72867	493	1.73132	840	1.73037	768
1.7377	786	1.73412	892	1.73582	757	1.73282	677	1.73043	557	1.72607	851	1.73655	902	1.72798	712	1.73218	788	1.72955	980	1.7322	1035	1.73125	683
1.73858	688	1.735	777	1.7367	860	1.7337	554	1.73132	733	1.72697	514	1.73743	1015	1.72887	848	1.73307	829	1.73043	939	1.73308	1059	1.73213	546
1.73947	648	1.73588	850	1.73758	732	1.73458	947	1.7322	914	1.72785	920	1.73832	945	1.72975	1037	1.73397	707	1.73132	390	1.73397	1103	1.73302	905
1.74035	868	1.73677	988	1.73847	653	1.73547	990	1.73308	489	1.72873	817	1.73922	846	1.73063	837	1.73483	789	1.7322	748	1.73485	907	1.7339	742
1.74123	993	1.73765	787	1.73935	746	1.73635	735	1.73397	727	1.72962	1013	1.74008	904	1.73152	725	1.73573	966	1.73308	800	1.73573	835	1.73478	947
1.74212	654	1.73853	791	1.74023	666	1.73723	810	1.73485	993	1.7305	922	1.74097	941	1.7324	747	1.73662	337	1.73397	990	1.73662	659	1.73567	537
1.743	970	1.73942	791	1.74112	1096	1.73812	736	1.73573	891	1.73138	883	1.74185	547	1.73328	1021	1.7375	808	1.73485	1012	1.7375	888	1.73655	942
1.74388	854	1.7403	1011	1.742	833	1.739	737	1.73662	601	1.73227	351	1.74273	983	1.73417	1042	1.73838	1173	1.73573	580	1.73838	695	1.73743	920
1.74477	828	1.74118	651	1.74288	700	1.73988	905	1.7375	617	1.73315	803	1.74363	889	1.73505	779	1.73927	432	1.73662	561	1.73927	874	1.73832	933
1.74565	1043	1.74207	982	1.74377	1032	1.74077	867	1.73838	787	1.73403	812	1.7445	1060	1.73593	1004	1.74015	959	1.7375	871	1.74015	753	1.7392	572
1.74653	585	1.74295	968	1.74465	989	1.74165	750	1.73927	928	1.73492	695	1.74538	1003	1.73682	700	1.74103	921	1.73838	1312	1.74103	779	1.74008	1076
1.74742	878	1.74385	472	1.74553	791	1.74253	832	1.74015	990	1.7358	913	1.74627	788	1.7377	866	1.74192	855	1.73927	967	1.74192	1052	1.74097	1043
1.7483	926	1.74472	1078	1.74642	684	1.74343	763	1.74103	725	1.73668	1162	1.74715	597	1.73858	921	1.7428	1048	1.74015	795	1.7428	999	1.74185	935
1.74918	700	1.7456	873	1.7473	982	1.7443	1004	1.74192	898	1.73757	1113	1.74805	653	1.73947	723	1.74368	692	1.74103	677	1.74368	677	1.74273	930
1.75007	1227	1.74648	1007	1.74818	805	1.74518	885	1.7428	913	1.73845	766	1.74892	448	1.74035	815	1.74457	1049	1.74192	1039	1.74457	863	1.74362	805
1.75095	1179	1.74737	620	1.74907	511	1.74607	984	1.74368	912	1.73933	713	1.74982	946	1.74123	788	1.74545	880	1.7428	577	1.74545	893	1.7445	941
1.75183	701	1.74825	754	1.74995	846	1.74695	489	1.74457	483	1.74022	1009	1.7507	928	1.74212	857	1.74633	504	1.74368	788	1.74633	713	1.74538	429
1.75272	922	1.74915	628	1.75085	1112	1.74785	878	1.74545	873	1.7411	958	1.75158	911	1.743	693	1.74722	993	1.74457	921	1.74722	848	1.74627	1007
1.7536	1037	1.75002	1127	1.75172	813	1.74873	916	1.74633	620	1.74198	1109	1.75247	614	1.74388	596	1.7481	1090	1.74545	821	1.7481	1136	1.74715	899
1.75448	540	1.7509	623	1.7526	889	1.74962	941	1.74722	957	1.74287	620	1.75335	1159	1.74477	801	1.74898	823	1.74633	1118	1.74898	857	1.74803	861
1.75537	1001	1.75178	788	1.75348	893	1.7505	996	1.7481	628	1.74375	883	1.75423	816	1.74565	750	1.74987	843	1.74722	823	1.74987	686	1.74892	990
1.75625	623	1.75267	1012	1.75437	980	1.75138	911	1.74898	987	1.74463	952	1.75512	1121	1.74653	1162	1.75075	1017	1.7481	245	1.75075	925	1.7498	902
1.75713	962	1.75355	963	1.75525	935	1.75227	993	1.74987	537	1.74552	928	1.756	1013	1.74742	1067	1.75163	949	1.74898	963	1.75163	674	1.75068	629
1.75802	1018	1.75445	757	1.75613	1002	1.75315	1036	1.75075	557	1.7464	978	1.75688	949	1.7483	983	1.75252	858	1.74987	521	1.75252	708	1.75157	953
1.7589	711	1.75533	892	1.75702	711	1.75403	853	1.75163	816	1.74728	1005	1.75777	636	1.74918	814	1.7534	984	1.75075	521	1.7534	870	1.75245	979
1.75978	1290	1.75622	1000	1.7579	1054	1.75492	903	1.75252	730	1.74817	903	1.75865	752	1.75007	629	1.75428	761	1.75163	911	1.75428	928	1.75333	1050
1.76068	557	1.7571	879	1.75878	1014	1.7558	817	1.7534	721	1.74905	840	1.75953	687	1.75095	820	1.75517	870	1.75253	991	1.75517	841	1.75423	922
1.76157	1074	1.75798	876	1.75967	886	1.75668	622	1.75428	605	1.74993	952	1.76042	950	1.75183	963	1.75605	930	1.75342	488	1.75605	1027	1.75512	714
1.76245	855	1.75887	815	1.76055	1191	1.75757	646	1.75517	909	1.75082	914	1.7613	811	1.75272	990	1.75693	877	1.7543	954	1.75693	611	1.756	796
1.76333	808	1.75975	891	1.76143	390	1.75845	751	1.75605	1011	1.7517	597	1.76218	405	1.75362	693	1.75782	973	1.75518	504	1.75782	587	1.75688	907
1.76422	785	1.76063	979	1.76232	625	1.75933	903	1.75693	439	1.75258	717	1.76307	924	1.7545	663	1.7587	1003	1.75607	784	1.7587	1007	1.75777	711
1.7651	999	1.76152	1133	1.7632	895	1.76022	847	1.75782	651	1.75347	800	1.76395	908	1.75538	874	1.75958	757	1.75695	865	1.75958	549	1.75865	1022
1.76598	917	1.7624	1015	1.76408	951	1.7611	610	1.7587	877	1.75435	884	1.76483	699	1.75627	792	1.76047	973	1.75783	805	1.76047	1137	1.75953	988
1.76687	1001	1.76328	1003	1.76497	729	1.76198	833	1.75958	1002	1.75523	1048	1.76572	1052	1.75715	825	1.76135	991	1.75872	1038	1.76135	746	1.76042	510
1.76775	1078	1.76417	883	1.76585	617	1.76287	991	1.76047	773	1.75612	866	1.7666	978	1.75803	1093	1.76223	963	1.7596	280	1.76223	999	1.7613	565
1.76863	1240	1.76505	862	1.76673	691	1.76375	901	1.76135	901	1.757	895	1.76748	937	1.75892	926	1.76312	892	1.76048	682	1.76312	1113	1.76218	1098
1.76952	984	1.76593	595	1.76762	970	1.76463	908	1.76223	1017	1.75788	840	1.76837	1068	1.7598	890	1.764	1015	1.76137	672	1.764	499	1.76307	840
1.7704	465	1.76682	802	1.76852	982	1.76552	972	1.76312	822	1.75877	891	1.76925	904	1.76068	879	1.76488	922	1.76225	632	1.76488	983	1.76395	949
1.77128	920	1.7677	990	1.7694	801	1.76642	884	1.764	1022	1.75965	765	1.77013	724	1.76157	863	1.76577	907	1.76313	850	1.76577	967	1.76485	940
1.77217	1034	1.76858	1078	1.77028	665	1.76728	843	1.76488	907	1.76053	747	1.77102	814	1.76245	961	1.76665	1032	1.76402	1112	1.76665	958	1.76572	900
1.77305	1048	1.76947	848	1.77117	682	1.76817	1029	1.76577	915	1.76142	920	1.7719	674	1.76333	1207	1.76753	915	1.7649	798	1.76753	662	1.7666	671
1.77393	484	1.77035	842	1.77205	910	1.76907	952	1.76665	776	1.7623	833	1.77278	785	1.76422	411	1.76842	890	1.76578	1015	1.76842	526	1.7675	963
1.77482	1145	1.77123	915	1.77293	730	1.76993	599	1.76753	1139	1.76318	814	1.77367	858	1.7651	574	1.7693	829	1.76667	461	1.7693	976	1.76837	921
1.7757	761	1.77212	808	1.77382	934	1.77082	854	1.76842	642	1.76407	861	1.77455	934	1.76598	1057	1.77018	634	1.76755	654	1.77018	636	1.76927	982
1.77658	680	1.773	745	1.7747	883	1.7717	923	1.7693	604	1.76495	1046	1.77543	508	1.76687	1009	1.77107	933	1.76843	783	1.77107	941	1.77015	924
1.77747	1068	1.77388	1023	1.77558	850	1.77258	961	1.77018	674	1.76583	874	1.77632	866	1.76775	962	1.77195	971	1.76932	461	1.77195	562	1.77103	751
1.77835	912	1.77477	966	1.77647	960	1.77347	928	1.77107	761	1.76672	764	1.7772	1089	1.76863	874	1.77283	400	1.7702	932	1.77283	1092	1.77192	918
1.77923	878	1.77565	972	1.77735	797	1.77435	922	1.77195	728	1.7676	771	1.77808	713	1.76952	1033	1.77372	478	1.77108	637	1.77372	918	1.7728	968
1.78012	817	1.77653	736	1.77823	868	1.77523	867	1.77283	1001	1.76848	855	1.77897	1000	1.7704	959	1.7746	929	1.77197	927	1.7746	598	1.77368	967
1.781	924	1.77742	889	1.77912	809	1.77613	517	1.77372	1020	1.76937	1110	1.77985	1096	1.77128	1048	1.77548	922	1.77285	978	1.77548	904	1.77457	726
1.78188	402	1.7783	966	1.78	924	1.777	1067	1.77462	612	1.77027	858	1.78073	1168	1.77217	913	1.77637	1033	1.77373	1083	1.77637	970	1.77545	863
1.78277	667	1.77918	988	1.78088	860	1.77788	839	1.7755	1088	1.77115	675	1.78162	928	1.77305	1234	1.77727	1124	1.77462	962	1.77725	924	1.77633	962
1.78365	653	1.78007	958	1.78177	855	1.77877	907	1.77638	1104	1.77203	836	1.7825	957	1.77393	873	1.77815	483	1.7755	1018	1.77815	985	1.77722	1087
1.78453	938	1.78095	876	1.78267	921	1.77965	700	1.77727	847	1.77292	795	1.78338	718	1.77482	873	1.77903	1016	1.77638	746	1.77902	888	1.7781	885
1.78542	880	1.78183	1010	1.78355	984	1.78053	809	1.77815	936	1.7738	997	1.78427	1011	1.7757	640	1.77992	716	1.77727	882	1.7799	1096	1.77898	960
1.7863	841	1.78272	1186	1.78443	692	1.78142	762	1.77903	1083	1.77468	880	1.78515	963	1.77658	827	1.7808	822	1.77815	564	1.78078	553	1.77987	602
1.78718	882	1.7836	963	1.78532	808	1.7823	884	1.77992	1146	1.77557	941	1.78603	941	1.77747	888	1.78168	968	1.77903	853	1.78167	1005	1.78075	1050
1.78807	602	1.78448	826	1.7862	857	1.78318	904	1.7808	898	1.77645	1116	1.78692	575	1.77837	902	1.78257	787	1.77992	676	1.78255	639	1.78163	823
1.78895	991	1.78537	961	1.78708	967	1.78407	692	1.78168	936	1.77733	998	1.7878	509	1.77925	966	1.78345	811	1.7808	954	1.78345	870	1.78252	687
1.78983	1047	1.78625	882	1.78797	987	1.78495	1055	1.78257	961	1.77822	786	1.78868	874	1.78013	434	1.78433	1017	1.78168	1039	1.78433	1008	1.7834	645
1.79072	684	1.78713	1036	1.78885	1003	1.78583	877	1.78345	1055	1.7791	804	1.78957	965	1.78102	1062	1.78522	917	1.78257	777	1.78522	724	1.7843	923
1.7916	1004	1.78802	784	1.78973	882	1.78672	572	1.78433	473	1.77998	738	1.79045	816	1.7819	1103	1.7861	900	1.78345	885	1.7861	876	1.78518	666
1.79248	516	1.7889	935	1.79062	623	1.7876	839	1.78522	1102	1.78087	759	1.79133	864	1.78278	765	1.78698	578	1.78433	878	1.78698	1034	1.78607	1003
1.79337	745	1.78978	771	1.7915	818	1.78848	872	1.7861	808	1.78175	890	1.79222	338	1.78367	828	1.78787	1096	1.78522	710	1.78787	790	1.78695	700
1.79425	917	1.79067	1007	1.79238	677	1.78937	835	1.78698	945	1.78263	1123	1.7931	973	1.78455	938	1.78875	914	1.7861	645	1.78875	725	1.78783	609
1.79513	1036	1.79155	841	1.79327	553	1.79025	860	1.78787	892	1.78352	839	1.79398	962	1.78543	324	1.78963	871	1.78698	936	1.78963	791	1.78872	842
1.79602	1143	1.79243	1009	1.79415	777	1.79113	645	1.78877	705	1.7844	978	1.79487	999	1.78632	1174	1.79052	1059	1.78787	1109	1.79052	799	1.7896	914
1.7969	335	1.79332	783	1.79503	928	1.79203	1028	1.78965	783	1.78528	998	1.79575	1047	1.7872	843	1.7914	996	1.78875	701	1.7914	915	1.79048	812
1.79778	874	1.7942	949	1.79592	968	1.7929	747	1.79053	848	1.78617	982	1.79663	792	1.78808	893	1.79228	801	1.78963	473	1.79228	988	1.79137	400
1.79867	858	1.79508	939	1.7968	868	1.7938	985	1.79142	1084	1.78705	791	1.79752	587	1.78897	514	1.79317	1233	1.79052	479	1.79317	1157	1.79225	402
1.79955	979	1.79597	785	1.79768	560	1.79468	960	1.7923	904	1.78795	930	1.7984	522	1.78985	843	1.79405	888	1.7914	955	1.79405	597	1.79313	645
1.80043	925	1.79685	620	1.79857	1100	1.79557	848	1.79318	852	1.78882	634	1.79928	1063	1.79073	622	1.79493	1027	1.79228	937	1.79493	821	1.79402	1025
1.80132	1040	1.79773	833	1.79945	902	1.79645	990	1.79407	851	1.7897	900	1.80017	942	1.79162	1132	1.79582	821	1.79317	1067	1.79582	639	1.7949	1015
1.8022	885	1.79862	772	1.80033	897	1.79733	884	1.79497	1134	1.79058	913	1.80105	704	1.7925	423	1.7967	677	1.79405	817	1.7967	673	1.79578	1072
1.80308	759	1.7995	876	1.80122	1066	1.79822	840	1.79585	949	1.79147	820	1.80193	553	1.79338	876	1.79758	661	1.79493	888	1.79758	779	1.79668	1174
1.80397	643	1.80038	962	1.8021	896	1.7991	1028	1.79673	1040	1.79235	839	1.80282	898	1.79427	1068	1.79847	510	1.79582	762	1.79847	459	1.79757	703
1.80485	777	1.80127	829	1.80298	886	1.79998	1015	1.79762	871	1.79323	627	1.8037	1095	1.79517	504	1.79935	738	1.7967	1009	1.79935	661	1.79845	818
1.80573	1013	1.80215	749	1.80387	858	1.80087	1041	1.7985	754	1.79412	998	1.80458	437	1.79605	1016	1.80023	836	1.79758	978	1.80023	855	1.79933	834
1.80662	400	1.80303	667	1.80475	1028	1.80175	1075	1.79938	812	1.795	1051	1.80547	1039	1.79693	876	1.80112	1068	1.79847	733	1.80112	643	1.80022	1186
1.80752	753	1.80392	783	1.80563	999	1.80263	803	1.80027	425	1.79588	876	1.80635	783	1.79782	942	1.802	867	1.79935	821	1.802	1014	1.8011	1013
1.80838	879	1.8048	1053	1.80652	1011	1.80352	374	1.80115	871	1.79677	974	1.80723	1048	1.7987	973	1.80288	828	1.80023	1036	1.80288	889	1.80198	790
1.80927	523	1.80568	1093	1.8074	1027	1.8044	687	1.80203	901	1.79767	951	1.80812	800	1.79958	478	1.80377	841	1.80112	955	1.80377	974	1.80287	1166
1.81015	833	1.80657	925	1.80828	434	1.80528	442	1.80292	659	1.79853	543	1.809	561	1.80047	1049	1.80465	988	1.802	340	1.80465	748	1.80375	925
1.81103	1052	1.80745	933	1.80917	898	1.80617	637	1.8038	875	1.79942	858	1.80988	595	1.80135	658	1.80553	971	1.80288	842	1.80555	1018	1.80463	470
1.81192	591	1.80833	671	1.81005	1114	1.80705	734	1.80468	654	1.8003	511	1.81077	883	1.80223	527	1.80642	1120	1.80377	342	1.80643	585	1.80552	955
1.8128	716	1.80922	1052	1.81093	837	1.80793	921	1.80557	936	1.8012	487	1.81165	897	1.80312	861	1.8073	889	1.80465	1198	1.80732	815	1.8064	1013
1.8137	940	1.8101	924	1.81182	917	1.80882	949	1.80645	632	1.80208	885	1.81253	976	1.804	903	1.80818	1161	1.80553	1035	1.8082	620	1.80728	738
1.81457	590	1.81098	914	1.8127	705	1.8097	913	1.80733	600	1.80297	885	1.81342	1128	1.80488	939	1.80907	970	1.80642	860	1.80908	737	1.80817	727
1.81545	1099	1.81187	929	1.81358	753	1.81058	855	1.80822	895	1.80385	957	1.8143	870	1.80577	901	1.80995	1227	1.8073	436	1.80997	713	1.80905	933
1.81633	900	1.81275	928	1.81447	1191	1.81148	963	1.8091	990	1.80473	1036	1.81518	949	1.80665	838	1.81083	902	1.80818	1064	1.81085	850	1.80993	925
1.81723	692	1.81363	741	1.81535	883	1.81237	959	1.80998	976	1.80562	904	1.81607	783	1.80753	825	1.81172	780	1.80908	885	1.81173	600	1.81082	986
1.8181	626	1.81452	899	1.81623	765	1.81325	875	1.81087	664	1.8065	1013	1.81695	1095	1.80842	809	1.8126	538	1.80995	1049	1.81262	704	1.81172	785
1.819	852	1.8154	901	1.81712	551	1.81413	1016	1.81175	739	1.80738	940	1.81783	891	1.8093	561	1.81348	715	1.81083	933	1.8135	521	1.81258	912
1.81988	630	1.81628	1074	1.818	797	1.81502	837	1.81263	874	1.80827	851	1.81872	949	1.81018	887	1.81437	877	1.81172	1029	1.81438	693	1.81348	965
1.82077	1109	1.81717	1137	1.81888	942	1.8159	1076	1.81352	965	1.80915	760	1.8196	475	1.81107	783	1.81525	960	1.8126	773	1.81527	865	1.81437	973
1.82165	1061	1.81805	579	1.81977	778	1.81678	711	1.8144	704	1.81003	1092	1.82048	946	1.81195	711	1.81613	818	1.81348	917	1.81615	724	1.81525	842
1.82253	929	1.81893	891	1.82065	867	1.81767	859	1.81528	780	1.81092	1066	1.82137	935	1.81283	783	1.81702	787	1.81437	748	1.81703	980	1.81613	875
1.82342	750	1.81982	1041	1.82153	478	1.81855	940	1.81617	822	1.8118	672	1.82225	1086	1.81372	861	1.8179	1105	1.81525	1086	1.81792	1026	1.81702	888
1.8243	566	1.8207	815	1.82242	836	1.81943	880	1.81705	1012	1.81268	1061	1.82313	912	1.8146	1148	1.81878	971	1.81613	935	1.8188	909	1.8179	1018
1.82518	625	1.82158	560	1.82332	688	1.82032	852	1.81793	884	1.81357	575	1.82402	1079	1.81548	920	1.81967	987	1.81702	1083	1.81968	747	1.81878	891
1.82607	833	1.82247	933	1.8242	842	1.8212	759	1.81882	632	1.81445	1060	1.8249	915	1.81637	970	1.82055	477	1.8179	773	1.82057	868	1.81967	817
1.82695	834	1.82335	834	1.82508	826	1.82208	528	1.8197	780	1.81533	953	1.82578	1083	1.81725	912	1.82143	691	1.8188	549	1.82145	462	1.82055	677
1.82783	593	1.82423	720	1.82597	901	1.82297	811	1.82058	959	1.81622	997	1.82667	1015	1.81813	804	1.82232	1047	1.81968	802	1.82233	880	1.82143	814
1.82872	902	1.82512	826	1.82685	848	1.82385	837	1.82147	1016	1.8171	893	1.82757	579	1.81902	752	1.8232	842	1.82055	796	1.82322	1116	1.82232	446
1.8296	930	1.826	943	1.82773	760	1.82473	830	1.82235	696	1.81798	964	1.82843	1064	1.8199	792	1.82408	895	1.82143	575	1.8241	1018	1.8232	851
1.83048	1025	1.82688	909	1.82862	990	1.82562	665	1.82323	984	1.81887	759	1.82933	862	1.82078	1034	1.82497	961	1.82232	866	1.82498	972	1.82408	484
1.83137	811	1.82777	618	1.8295	863	1.8265	679	1.82412	937	1.81975	778	1.8302	1058	1.82167	718	1.82585	798	1.82322	666	1.82587	965	1.82497	1005
1.83225	1009	1.82865	1045	1.83038	917	1.82738	876	1.825	1002	1.82063	921	1.8311	1026	1.82255	960	1.82673	555	1.8241	532	1.82675	983	1.82585	879
1.83313	993	1.82955	742	1.83127	962	1.82827	918	1.82588	1060	1.82152	935	1.83197	582	1.82343	853	1.82762	854	1.82498	1042	1.82763	377	1.82673	1058
1.83402	659	1.83042	466	1.83217	900	1.82915	863	1.82677	1046	1.8224	933	1.83287	834	1.82432	928	1.8285	826	1.82587	1025	1.82852	741	1.82762	916
1.8349	975	1.8313	1015	1.83305	912	1.83003	843	1.82765	1008	1.82328	910	1.83375	793	1.8252	475	1.8294	843	1.82675	466	1.8294	872	1.8285	958
1.83578	1113	1.83218	729	1.83393	643	1.83092	877	1.82853	492	1.82417	1142	1.83463	952	1.82608	892	1.83028	985	1.82763	428	1.83028	608	1.82938	995
1.83667	873	1.83307	879	1.83482	1046	1.8318	1129	1.82942	484	1.82505	1075	1.83552	871	1.82697	846	1.83117	734	1.82852	891	1.83117	483	1.83027	886
1.83755	665	1.83395	982	1.8357	802	1.83268	1059	1.8303	1271	1.82593	1186	1.8364	964	1.82785	873	1.83205	939	1.8294	749	1.83205	551	1.83115	640
1.83843	628	1.83485	974	1.83658	1099	1.83357	975	1.83118	1070	1.82682	460	1.83728	803	1.82873	1001	1.83293	925	1.83028	450	1.83293	843	1.83203	1135
1.83932	611	1.83572	953	1.83747	911	1.83445	408	1.83207	1049	1.8277	773	1.83817	865	1.82962	865	1.83382	1017	1.83117	921	1.83382	1015	1.83292	549
1.8402	860	1.8366	783	1.83835	928	1.83533	468	1.83295	609	1.82858	872	1.83905	858	1.8305	788	1.8347	967	1.83205	750	1.8347	666	1.8338	1002
1.84108	925	1.83748	450	1.83923	807	1.83622	1086	1.83383	928	1.82947	1049	1.83993	942	1.83138	662	1.83558	757	1.83293	565	1.83558	830	1.83468	924
1.84197	799	1.83838	934	1.84012	565	1.8371	974	1.83472	848	1.83037	1146	1.84082	623	1.83227	721	1.83647	536	1.83382	876	1.83648	834	1.83557	577
1.84285	933	1.83927	1120	1.841	1252	1.83798	864	1.8356	935	1.83123	645	1.8417	935	1.83315	802	1.83735	913	1.8347	922	1.83737	547	1.83645	848
1.84373	862	1.84015	823	1.84188	717	1.83887	870	1.83648	915	1.83212	876	1.84258	989	1.83403	442	1.83823	796	1.83558	987	1.83825	766	1.83733	872
1.84462	872	1.84103	1001	1.84277	910	1.83975	876	1.83737	896	1.833	766	1.84347	532	1.83492	797	1.83912	891	1.83647	1028	1.83913	1060	1.83822	984
1.8455	660	1.84192	971	1.84365	850	1.84063	341	1.83825	1101	1.83388	577	1.84435	888	1.8358	716	1.84	725	1.83735	563	1.84002	918	1.8391	715
1.84638	1071	1.8428	849	1.84453	943	1.84152	1147	1.83913	792	1.83477	995	1.84523	1191	1.83668	626	1.84088	996	1.83823	768	1.8409	867	1.83998	818
1.84727	647	1.84368	589	1.84542	787	1.8424	834	1.84002	874	1.83565	854	1.84612	533	1.83757	921	1.84177	997	1.83912	747	1.84178	1037	1.84087	852
1.84817	641	1.84457	662	1.8463	1110	1.84328	550	1.8409	811	1.83653	798	1.847	745	1.83845	659	1.84265	755	1.84	763	1.84267	734	1.84175	886
1.84905	951	1.84545	942	1.84718	597	1.84417	1088	1.84178	972	1.83742	608	1.84788	823	1.83933	705	1.84353	691	1.84088	651	1.84355	741	1.84263	891
1.84993	562	1.84633	828	1.84807	579	1.84507	1021	1.84267	923	1.83832	935	1.84877	1124	1.84022	800	1.84442	1043	1.84177	1000	1.84443	920	1.84352	938
1.85082	764	1.84722	947	1.84895	1092	1.84595	890	1.84355	798	1.8392	878	1.84965	898	1.8411	612	1.8453	895	1.84265	1038	1.84532	835	1.8444	891
1.8517	1080	1.8481	542	1.84983	727	1.84683	610	1.84443	984	1.84008	1079	1.85053	828	1.84198	852	1.84618	971	1.84353	770	1.8462	1002	1.84528	495
1.85258	883	1.84898	900	1.85072	704	1.84772	845	1.84532	824	1.84097	951	1.85142	942	1.84287	603	1.84707	974	1.84442	943	1.84708	783	1.84617	842
1.85347	761	1.84987	1014	1.8516	899	1.8486	550	1.8462	950	1.84185	1014	1.8523	1222	1.84375	1041	1.84795	1079	1.8453	1197	1.84797	804	1.84705	1036
1.85435	743	1.85075	926	1.85248	1057	1.84948	1126	1.84708	846	1.84273	774	1.85318	1141	1.84463	487	1.84883	541	1.84618	517	1.84885	987	1.84793	449
1.85523	939	1.85163	1045	1.85338	601	1.85037	824	1.84797	1096	1.84362	930	1.85407	828	1.84552	839	1.84972	840	1.84707	860	1.84973	322	1.84882	1015
1.85612	926	1.85252	640	1.85427	595	1.85125	891	1.84885	887	1.8445	595	1.85495	808	1.8464	589	1.8506	714	1.84795	936	1.85062	960	1.8497	967
1.857	821	1.8534	949	1.85515	426	1.85213	914	1.84973	867	1.84538	691	1.85583	960	1.84728	827	1.85148	1046	1.84883	467	1.8515	1016	1.85058	787
1.85788	717	1.85428	545	1.85603	488	1.85302	804	1.85062	878	1.84627	521	1.85672	1070	1.84817	1010	1.85237	614	1.84972	866	1.85238	813	1.85147	860
1.85877	1229	1.85517	829	1.85692	1096	1.8539	695	1.8515	922	1.84715	692	1.8576	938	1.84905	913	1.85325	860	1.8506	695	1.85327	511	1.85235	812
1.85965	945	1.85605	829	1.8578	864	1.85478	980	1.85238	920	1.84803	761	1.85848	1089	1.84993	979	1.85413	498	1.85148	907	1.85415	1022	1.85323	985
1.86053	1108	1.85693	822	1.85868	671	1.85567	838	1.85327	1029	1.84892	916	1.85937	812	1.85082	754	1.85502	966	1.85237	415	1.85503	695	1.85413	500
1.86142	959	1.85782	957	1.85957	1039	1.85655	826	1.85415	941	1.84982	583	1.86025	865	1.8517	945	1.8559	917	1.85325	788	1.85592	1020	1.855	896
1.8623	889	1.8587	535	1.86045	987	1.85743	686	1.85503	760	1.8507	916	1.86113	982	1.85258	947	1.85678	579	1.85413	985	1.8568	788	1.85588	717
1.86318	863	1.85958	938	1.86133	943	1.85832	952	1.85592	899	1.85158	787	1.86202	950	1.85347	864	1.85767	608	1.85502	1036	1.85768	823	1.85678	964
1.86407	1271	1.86047	529	1.86222	614	1.8592	734	1.8568	453	1.85247	780	1.8629	1025	1.85435	595	1.85855	1060	1.85592	845	1.85857	1022	1.85767	875
1.86495	820	1.86135	585	1.8631	813	1.86008	489	1.85768	1134	1.85335	1042	1.86378	1125	1.85523	625	1.85943	882	1.8568	891	1.85945	960	1.85855	826
1.86583	1039	1.86223	805	1.86398	709	1.86097	907	1.85857	896	1.85423	885	1.86467	725	1.85612	667	1.86032	1025	1.85768	1020	1.86033	970	1.85943	986
1.86672	922	1.86312	982	1.86487	1112	1.86185	865	1.85945	745	1.85512	502	1.86555	995	1.857	1020	1.8612	788	1.85857	441	1.86122	853	1.86032	945
1.8676	913	1.864	1093	1.86575	1184	1.86273	827	1.86035	637	1.856	833	1.86643	1043	1.85788	557	1.86208	984	1.85945	903	1.8621	942	1.8612	1052
1.86848	883	1.86488	761	1.86663	961	1.86362	947	1.86122	787	1.85688	963	1.86732	668	1.85877	904	1.86297	368	1.86033	850	1.86298	880	1.86208	866
1.86937	570	1.86577	1030	1.86752	1012	1.8645	773	1.8621	824	1.85777	972	1.8682	829	1.85965	1063	1.86385	795	1.86122	924	1.86387	408	1.86297	815
1.87025	939	1.86665	437	1.8684	1084	1.86538	399	1.863	890	1.85865	989	1.86908	1204	1.86053	416	1.86473	952	1.8621	673	1.86475	527	1.86385	1135
1.87113	899	1.86753	980	1.86928	895	1.86627	640	1.86388	1097	1.85953	700	1.86997	534	1.86142	1043	1.86562	959	1.86298	939	1.86563	858	1.86473	1101
1.87202	662	1.86842	833	1.87017	911	1.86715	890	1.86477	1080	1.86042	996	1.87085	828	1.8623	700	1.8665	849	1.86387	407	1.86652	857	1.86562	852
1.8729	827	1.8693	646	1.87105	902	1.86803	589	1.86565	910	1.8613	576	1.87173	687	1.86318	821	1.86738	475	1.86475	899	1.8674	1004	1.8665	879
1.87378	1036	1.87018	903	1.87193	1307	1.86892	863	1.86653	1046	1.86218	805	1.87262	548	1.86407	902	1.86827	836	1.86563	934	1.86828	995	1.86738	1289
1.87467	795	1.87107	1050	1.87282	1042	1.8698	855	1.86742	799	1.86307	1018	1.8735	957	1.86497	843	1.86915	657	1.86652	1100	1.86917	985	1.86827	683
1.87555	872	1.87195	660	1.8737	795	1.87068	804	1.8683	1068	1.86395	749	1.87438	939	1.86583	829	1.87003	554	1.8674	895	1.87005	770	1.86915	958
1.87643	946	1.87283	861	1.87458	903	1.87157	880	1.86918	1128	1.86483	942	1.87527	1090	1.86673	1077	1.87092	1015	1.86828	907	1.87093	895	1.87003	789
1.87732	1122	1.87372	900	1.87547	1036	1.87245	846	1.87007	948	1.86572	917	1.87615	726	1.8676	795	1.87182	805	1.86917	465	1.87182	838	1.87092	889
1.87907	788	1.8746	764	1.87635	832	1.87333	859	1.87095	617	1.8666	897	1.87703	1191	1.86848	1017	1.8727	701	1.87005	1057	1.87272	883	1.8718	930
1.87993	907	1.87548	1116	1.87723	873	1.87422	1022	1.87183	940	1.86748	853	1.87792	918	1.86937	1011	1.87358	702	1.87093	391	1.8736	845	1.87268	884
1.88082	778	1.87637	825	1.87812	1009	1.8751	903	1.87272	448	1.86837	995	1.8788	602	1.87025	728	1.87447	768	1.87182	586	1.87448	910	1.87357	1067
1.8817	799	1.87725	826	1.87902	922	1.876	507	1.8736	854	1.86925	998	1.87968	883	1.87113	985	1.87535	941	1.8727	890	1.87537	878	1.87445	1000
1.88258	803	1.87813	1051	1.8799	1067	1.87687	1018	1.87448	848	1.87013	476	1.88057	955	1.87202	640	1.87623	952	1.87358	610	1.87625	807	1.87533	666
1.88347	886	1.87902	892	1.88078	673	1.87775	852	1.87537	1028	1.87102	554	1.88145	934	1.8729	813	1.87712	723	1.87447	991	1.87713	660	1.87622	777
1.88435	860	1.87992	635	1.88167	783	1.87863	892	1.87625	962	1.8719	872	1.88233	616	1.87378	849	1.878	545	1.87535	442	1.87802	971	1.8771	633
1.88523	617	1.8808	346	1.88255	1002	1.87952	576	1.87713	1002	1.87278	671	1.88322	624	1.87467	827	1.87888	916	1.87623	823	1.8789	1087	1.87798	962
1.88612	1127	1.88168	684	1.88343	852	1.8804	691	1.87802	1020	1.87367	820	1.8841	887	1.87557	976	1.87977	591	1.87712	785	1.87978	863	1.87887	710
1.887	908	1.88257	1153	1.88432	858	1.8813	916	1.8789	992	1.87455	691	1.885	873	1.87643	852	1.88065	967	1.878	507	1.88067	1030	1.87975	891
1.88788	764	1.88345	911	1.8852	657	1.88218	500	1.87978	401	1.87543	1000	1.88588	984	1.87732	849	1.88153	912	1.87888	825	1.88155	686	1.88063	1036
1.88877	991	1.88433	833	1.88608	652	1.88307	933	1.88067	1092	1.87632	1010	1.88677	959	1.87822	864	1.88242	860	1.87977	611	1.88243	566	1.88152	1028
1.88967	1059	1.88522	470	1.88697	995	1.88395	824	1.88155	967	1.87722	784	1.88765	658	1.8791	877	1.8833	923	1.88065	921	1.88332	637	1.8824	999
1.89142	1175	1.8861	614	1.88785	980	1.88483	855	1.88243	829	1.87808	1076	1.88853	1035	1.87998	997	1.88418	884	1.88153	929	1.8842	751	1.88328	1049
[truncated: 7,011 more rows]

## Sheet: 3D
Strain	Peak area 902.0863	Peak area 868.0891
WT1	0	0
WT2	0	0
WT3	0	0
spr::Ap 1	0	0
spr::Ap 2	0	0
spr::Ap 3	0	0
WT + pSET152 1	0	0
WT + pSET152 2	0	0
WT + pSET152 3	0	0
WT + pAK1 1	61552.8	12732.5
WT + pAK1 2	42631.1	17194.5
WT + pAK1 3	30376.6	8967.54

## Sheet: 4
Tree
(((GCF_000158875_1_prodigal_gbk__peg_5344_org_100016:0.33717,(((((GCF_001418475_1_prodigal_gbk__peg_7549_org_100521:0.0,GCF_003752045_1_prodigal_gbk__peg_3643_org_101073:0.0,GCF_900290235_1_prodigal_gbk__peg_8242_org_101293:0.0,GCF_002761895_1_prodigal_gbk__peg_4029_org_100860:0.0,GCF_001419765_1_prodigal_gbk__peg_5860_org_100535:0.0):0.08709,(GCF_000725475_1_prodigal_gbk__peg_6997_org_100350:0.0…

## Sheet: S3A
Nr of genomes	3	4	5	6	7	8	9	10	11	12	13	14	15	16	17	18	19	20	21	22	23	24	25	26	27	28	29	30	31	32	33	34	35	36	37	38	39	40	41	42	43	44	45	46	47	48	49	50	51
Nr of trueCOGs	5116	5047	4967	4546	4051	3681	1313	1117	950	807	701	455	407	362	312	304	271	266	260	257	252	249	243	236	231	226	216	209	202	194	192	190	184	176	167	160	153	150	148	146	142	138	135	134	132	131	129	127	125
COG cutoffs (per genome pair)	84.748	84.752	84.839	84.922	85.259	85.129	90.823	59.298	60.21	61.238	60.819	65.02	65.546	66.081	67.178	60.431	61.331	61.264	61.075	59.4	59.401	59.535	59.953	60.009	60.077	60.157	60.277	60.114	60.009	60.448	60.401	60.345	60.347	61.414	62.033	61.451	61.806	62.347	62.906	61.579	61.755	66.295	66.546	66.621	66.485	66.511	67.086	67.169	67.215
	99.888	84.752	84.839	84.997	98.729	98.704	57.201	91.988	92.207	92.539	60.818	65.018	65.544	66.079	67.178	86.041	86.93	86.888	86.951	56.985	69.46	69.42	69.689	70.234	70.296	70.663	70.731	60.13	60.04	60.371	60.065	59.972	100	100	100	61.952	62.217	62.881	63.352	62.752	62.802	61.993	62.05	62.289	62.631	62.657	62.915	62.777	62.81
	84.743	99.665	99.663	98.748	99.476	99.456	98.513	59.424	98.986	98.899	65.841	69.724	70.447	71.21	72.064	58.07	59.084	59.065	58.899	86.02	94.599	94.573	60.286	60.182	60.232	60.348	60.491	60.397	60.308	60.808	60.503	60.417	60.162	61.209	61.539	100	100	100	100	63.245	63.348	75.694	75.892	75.879	75.884	75.828	76.067	76.152	76.142
		99.922	99.643	84.997	85.283	99.594	99.964	98.761	99.97	60.567	60.852	64.899	65.499	66.055	67.301	60.202	60.912	60.834	56.18	59.23	60.722	60.811	94.634	94.614	94.572	94.631	94.569	70.715	70.632	70.639	70.607	70.524	60.194	61.138	61.643	61.431	61.69	62.378	62.891	100	100	62.566	62.937	63.09	62.987	63.081	63.363	63.301	63.308
		84.756	99.921	99.648	98.791	85.152	99.944	99.973	60.438	99.976	60.804	65.013	56.103	57.28	59.071	58.533	59.105	59.057	60.652	59.115	60.184	60.345	61.158	61.116	60.938	60.34	60.308	60.438	60.379	60.853	60.892	60.819	60.482	61.519	61.962	61.574	61.872	62.479	63.004	62.767	62.866	63.206	63.231	63.562	86.923	86.919	86.879	86.895	86.824
		99.628	84.823	98.804	99.602	99.937	90.824	99.94	60.566	61.276	60.818	56.42	65.539	66.072	57.647	60.18	60.885	60.806	58.849	59.348	59.114	59.442	60.841	60.758	60.605	61.128	60.89	94.653	94.848	94.829	94.811	94.788	60.469	61.507	62.049	61.836	62.052	62.586	63.137	62.832	62.948	64.58	64.835	64.81	63.461	63.515	64.02	64.076	64.099
			99.458	99.627	99.706	98.77	99.947	91.988	99.934	61.682	60.808	65.021	57.568	56.004	67.178	58.853	59.862	59.814	60.624	58.87	99.981	99.981	59.902	60.031	60.148	60.749	60.66	60.792	60.631	60.649	60.499	60.426	71.484	71.912	72.338	61.898	59.88	60.505	61.027	63.026	63.13	62.566	62.937	63.09	64.668	64.704	65.679	65.707	65.842
			84.842	99.919	85.214	99.698	98.512	99.943	60.21	99.979	60.817	65.018	65.547	58.709	57.636	58.996	59.504	59.462	59.721	91.816	59.564	59.871	100	100	100	60.21	60.555	60.376	60.295	60.637	60.58	60.479	59.994	61.128	61.599	72.365	62.094	62.835	63.416	61.547	62.018	62.243	62.312	62.412	62.987	63.081	63.363	63.301	63.308
			99.64	84.98	85.285	85.081	99.943	98.76	92.207	61.238	67.533	65.018	65.544	66.083	60.474	58.655	59.416	59.205	59.381	59.553	62.703	62.79	60.403	60.287	60.342	100	60.286	60.471	60.453	60.719	60.684	60.614	62.94	63.774	64.084	61.56	72.6	73.405	73.84	63.297	63.374	62.863	62.837	63.147	62.252	62.465	62.377	62.327	62.381
			99.626	98.747	85.279	85.154	57.202	99.945	99.941	92.539	60.813	70.922	65.544	66.079	67.184	67.476	68.595	59.205	59.507	59.553	68.874	68.917	63.07	63.058	63.056	60.473	100	60.146	60.025	60.42	60.754	60.666	60.216	61.551	62.132	64.409	62.08	62.347	62.546	73.819	73.638	63.807	63.864	64.022	63.006	63.136	63.305	63.248	63.327
				99.433	99.767	85.146	90.671	59.299	98.984	100	67.508	64.986	71.656	66.078	67.178	67.476	68.595	58.707	59.507	58.785	99.981	99.981	69.141	69.383	69.246	63.165	60.417	100	100	100	60.843	60.785	60.496	61.209	61.842	62.162	64.857	65.502	61.317	62.445	62.831	100	100	100	63.886	64.019	64.252	64.213	64.279
				85.001	98.792	98.776	57.339	59.425	99.94	98.9	79.966	70.962	65.522	72.969	67.177	72.323	72.866	59.071	58.753	59.393	69.577	69.689	100	100	100	69.421	63.022	60.258	60.088	60.576	100	100	60.564	61.544	62.038	62.041	62.618	62.959	65.637	61.813	61.876	63.607	63.676	63.789	100	100	100	100	100
				98.803	99.605	99.594	90.824	59.35	60.439	60.566	61.657	81.848	71.404	66.05	73.892	67.588	68.554	57.929	59.359	58.091	70.55	70.562	69.996	70.643	70.533	100	69.207	63.1	62.953	63.315	60.646	60.556	60.571	61.536	62.059	61.986	62.906	63.471	63.18	65.586	65.63	63.223	63.311	63.424	63.572	63.683	63.862	63.81	63.833
				99.624	99.915	99.699	99.971	91.859	60.567	99.989	92.632	65.891	82.418	72.425	67.136	59.571	60.418	56.78	57.965	56.841	60.61	59.835	70.916	71.352	60.349	71.002	100	69.243	69.269	69.484	63.344	63.217	69.193	69.542	69.824	61.928	62.235	62.841	63.84	63.095	63.347	63.215	63.412	63.519	63.666	63.772	63.891	63.828	63.93
				99.609	98.764	99.593	90.817	59.455	67.158	61.276	98.818	93.618	66.584	82.972	73.328	58.39	59.265	91.38	56.831	91.342	59.398	60.735	60.292	60.173	71.26	60.484	70.956	100	100	100	69.464	69.39	100	100	100	70.33	62.165	62.76	63.346	63.784	64.008	61.851	61.811	61.864	63.289	63.484	63.571	63.566	63.647
					98.349	99.931	57.2	91.989	60.216	61.682	61.139	57.957	93.697	67.366	83.324	67.476	58.791	57.348	91.373	57.429	62.702	59.532	60.932	60.864	60.24	71.651	60.592	71.043	70.907	71.035	100	100	59.685	60.165	60.485	100	70.499	70.962	63.266	63.282	63.338	63.592	63.548	63.699	63.392	63.479	63.659	63.622	63.676
					98.395	85.148	98.513	99.968	67.667	67.935	99.974	98.529	59.148	93.823	68.324	58.172	59.123	59.29	57.413	86.702	60.721	62.789	59.953	60.009	60.724	60.433	71.511	60.413	60.332	60.697	71.024	70.954	70.409	60.564	60.985	60.566	100	100	71.23	63.158	63.274	74.136	74.344	74.399	61.688	62.012	61.935	61.894	61.964
					85.136	98.77	99.969	91.979	60.211	61.246	61.516	64.895	98.443	57.18	94.131	60.96	62.023	59.205	86.727	59.553	60.183	60.809	63.07	63.058	60.077	60.948	60.507	71.596	71.477	71.664	60.757	60.699	60.6	70.693	71.162	60.929	60.951	61.534	100	71.096	70.956	62.665	63.243	63.268	63.568	63.694	63.882	63.849	63.898
					97.979	99.932	99.965	98.761	60.533	68.714	62.029	99.968	65.736	60.081	59.389	67.484	68.595	59.161	59.507	59.519	59.113	60.344	61.158	61.116	63.056	60.157	60.681	60.316	60.225	60.639	71.639	71.571	94.737	61.512	62	71.238	61.241	61.811	61.931	100	100	62.196	62.22	62.303	74.281	74.35	74.24	74.109	74.083
					98.396	99.756	99.944	99.98	60.186	65.679	99.977	64.694	99.966	98.348	58.776	67.476	83.934	59.206	59.417	59.416	100	59.44	60.841	60.758	60.938	63.165	60.277	60.447	60.294	60.353	60.684	60.603	60.365	94.74	94.807	61.946	71.441	72.02	62.264	62.157	62.499	66.051	66.003	66.067	63.171	63.181	63.309	63.302	63.286
					98.369	98.739	90.817	59.297	92.122	61.238	61.657	65.757	64.89	66.176	61.509	67.475	68.606	59.204	59.365	59.555	59.562	100	59.902	60.031	60.342	61.128	63.022	60.13	60.04	60.371	60.283	60.179	70.937	61.414	61.647	94.889	62.208	62.878	72.342	62.089	62.133	63.24	63.657	63.703	62.159	62.367	62.3	62.231	62.278
						98.285	98.513	59.423	60.512	61.211	92.632	99.971	66.089	99.964	98.219	74.143	68.594	59.292	59.508	59.552	68.874	59.869	100	100	60.605	60.34	60.89	60.397	60.308	60.808	60.401	60.345	60.567	71.361	71.723	61.549	94.859	94.867	63.484	72.757	62.256	64.024	64.332	64.345	66.535	66.599	66.669	66.553	66.597
						98.334	99.97	99.962	92.208	92.433	100	65.891	99.97	65.749	67.458	67.439	74.924	56.816	59.505	59.221	69.576	68.916	60.403	60.287	60.148	60.473	60.308	63.1	62.953	63.315	60.065	59.972	60.162	61.58	61.958	71.782	61.829	62.536	94.842	63.372	73.023	63.678	63.844	63.935	63.603	63.773	63.848	63.861	63.859
						85.006	99.963	99.939	99.972	60.443	98.818	93.618	66.584	66.874	99.983	73.776	68.573	59.312	59.134	56.861	70.548	69.688	69.141	69.383	100	60.749	60.417	60.792	60.631	60.649	60.843	60.785	59.685	61.209	61.539	61.835	72.215	72.789	63.102	94.815	63.44	63.358	63.559	63.696	64.811	64.858	65.028	64.898	64.901
						98.334	57.201	91.979	60.193	92.539	61.138	100	93.697	99.968	67.176	83.429	74.134	59.205	56.846	59.229	59.113	70.56	69.996	70.643	60.349	60.21	60.66	60.146	60.025	60.42	63.344	63.217	60.564	60.564	60.985	61.84	62.127	62.754	73.164	62.933	94.763	71.167	71.262	71.42	63.819	64.005	64.13	64.127	64.233
						97.915	98.513	98.761	92.197	61.475	99.989	57.955	57.581	67.366	68.484	68.573	68.595	59.412	59.155	59.553	59.401	59.834	70.916	71.352	69.246	100	60.555	60.258	60.088	60.576	60.646	60.556	62.94	61.544	62.038	61.47	62.338	62.769	63.26	73.179	63.052	100	100	100	63.562	63.65	63.833	63.811	63.855
						98.333	57.201	99.967	98.987	61.788	61.516	98.529	98.444	93.824	100	94.147	69.378	58.636	59.507	58.945	100	59.44	60.292	60.173	70.533	60.484	60.286	60.376	60.295	60.637	60.499	60.426	60.365	63.774	64.084	61.451	62.014	62.122	63.338	63.143	72.989	62.937	63.003	63.132	71.298	71.4	63.359	63.235	63.306
						98.305	99.219	99.971	99.99	99.979	62.029	64.893	59.146	58.485	68.324	60.214	94.715	68.657	59.255	58.871	100	59.535	59.902	60.031	71.26	69.421	100	60.471	60.453	60.719	60.58	60.479	60.194	61.414	61.647	73.614	61.806	62.347	62.535	65.091	63.309	62.769	62.874	62.906	100	100	71.346	71.216	71.187
							99.218	59.298	60.434	61.217	68.307	99.986	100	98.349	94.131	59.238	60.932	68.657	58.776	68.753	69.46	100	59.953	60.009	60.24	71.002	60.592	60.114	60.009	60.448	60.684	60.614	60.216	61.138	61.643	74.166	74.042	74.287	62.906	64.808	65.375	62.54	62.753	62.986	63.553	64.03	100	100	100
							90.767	59.424	60.565	92.526	61.665	64.694	65.734	57.18	59.948	61.897	60.375	72.876	68.602	68.753	94.599	100	100	100	60.148	71.651	69.207	100	100	100	60.754	60.666	60.482	61.551	62.132	62.038	74.465	74.774	74.632	65.238	65.523	73.678	62.515	62.725	62.756	62.904	64.186	64.168	64.229
							99.219	59.299	99.959	98.9	69.228	65.757	99.985	60.078	59.389	98.196	63.047	68.606	68.602	72.925	61.141	69.42	100	100	100	60.433	70.956	60.413	60.332	60.697	60.503	60.417	60.496	61.519	61.962	64.585	62.327	63.064	74.988	61.897	65.204	63.738	73.809	73.88	62.885	63.107	63.395	63.341	63.447
							98.292	98.762	99.934	60.555	66.354	56.814	64.89	100	98.219	67.671	98.088	60.538	72.932	68.702	60.722	94.573	69.689	70.234	100	60.21	71.511	69.243	69.269	69.484	100	100	60.347	61.209	61.842	64.165	65.079	65.379	63.416	65.307	65.815	94.717	63.803	63.919	62.78	62.83	63.224	63.079	63.119
							99.219	59.424	60.196	99.989	61.657	65.896	66.089	66.173	58.776	99.982	68.781	59.211	68.552	60.672	59.679	61.39	60.286	60.182	60.148	100	60.507	71.043	70.907	71.035	60.757	60.699	100	61.414	62.033	62.038	64.351	64.875	66.166	64.87	62.88	63.117	94.819	94.804	73.872	73.895	62.744	62.808	62.869
							99.216	59.293	92.197	61.271	61.645	69.778	58.187	99.984	61.509	67.379	99.981	58.922	60.466	59.054	60.184	60.811	94.634	94.614	100	100	60.286	71.596	71.477	71.664	69.464	69.39	60.571	100	100	62.038	62.327	63.064	65.731	64.436	62.089	73.518	63.217	63.278	63.779	63.928	73.91	73.77	73.775
							57.188	99.203	98.986	61.68	92.508	65.891	66.59	65.749	100	68.865	68.918	59.16	59.02	59.13	59.114	59.813	61.673	61.851	60.077	60.21	100	60.316	60.225	60.639	71.024	70.954	69.193	61.536	62.059	62.042	62.327	64	63.416	62.171	65.585	63.684	73.535	63.094	94.794	94.785	64.122	64.064	64.126
							57.176	99.202	99.97	99.979	61.018	72.575	70.675	66.874	67.458	60.181	69.822	62.046	59.034	58.991	99.981	60.345	61.158	61.116	71.26	100	100	60.114	60.009	60.448	71.639	71.571	70.937	69.542	69.824	63.848	62.332	63.064	64.368	59.509	65.203	63.744	63.742	73.673	63.146	63.358	94.752	94.717	94.682
								91.925	99.969	100	92.632	73.061	66.584	59.556	99.983	100	60.885	68.657	58.962	58.732	59.564	59.442	60.275	60.278	60.724	60.157	60.286	100	100	100	60.684	60.603	71.484	71.361	71.723	63.939	63.976	63.07	63.416	65.85	64.687	66.177	63.716	63.897	62.974	63.156	64.029	63.992	64.087
								99.203	60.438	61.22	61.769	65.726	72.865	56.915	67.176	68.573	100	83.957	58.629	68.753	62.703	99.981	60.841	60.758	100	60.34	100	100	100	100	60.503	60.417	60.469	60.165	60.485	63.871	64.381	64.475	63.421	78.92	59.813	66.167	66.212	63.807	73.613	73.726	63.371	63.209	63.29
								98.502	60.566	92.525	62.181	58.149	73.855	67.373	68.484	94.147	69.378	68.668	68.602	61.948	68.874	59.871	59.902	60.031	63.056	71.651	60.277	60.114	60.009	60.448	60.065	59.972	60.567	71.912	72.338	64.926	63.99	64.815	65.361	64.615	66.089	62.243	66.116	66.676	63.774	63.892	73.805	73.692	73.655
								99.203	60.439	98.9	99.977	93.393	66.374	71.492	60.667	60.374	94.715	68.656	61.885	83.996	99.981	62.79	100	100	60.938	60.948	60.308	100	100	100	100	100	60.347	61.507	62.049	63.93	65.411	64.404	65.322	61.784	79.146	65.342	62.312	66.488	63.623	63.836	64.051	64.021	64.126
								99.204	98.987	100	61.632	64.723	59.336	67.365	58.705	60.214	61.258	74.923	84.01	68.765	69.577	68.917	60.403	60.287	60.605	100	60.66	60.13	60.04	60.371	100	100	59.685	61.58	61.958	63.268	64.106	65.805	65.269	61.579	64.875	66.055	65.297	62.412	66.504	66.768	64.018	63.95	63.961
								59.283	60.566	60.558	92.617	93.618	93.443	73.505	58.163	98.196	60.932	68.635	68.613	68.752	60.61	99.981	63.07	63.058	60.349	63.165	71.511	60.146	60.025	60.42	60.503	60.417	100	61.414	62.075	62.234	63.534	64.468	66.257	61.464	62.06	65.292	66.126	65.566	66.312	66.532	66.677	66.545	66.541
								59.412	60.439	99.989	98.818	64.849	65.568	74.296	68.333	59.238	59.126	74.145	68.601	75.439	70.55	69.689	69.141	69.383	69.246	61.128	60.681	60.376	60.295	60.637	100	100	100	60.564	62.075	59.714	63.679	63.861	65.251	62.481	61.755	81.651	65.359	66.563	62.252	62.465	66.53	66.364	66.369
								71.841	99.257	61.275	61.125	65.729	93.698	67.149	72.325	61.897	60.375	68.657	75.453	59.286	100	60.735	100	100	61.863	60.749	100	71.596	71.477	71.664	60.401	60.345	60.347	100	64.103	64.102	62.642	64.119	64.314	64.794	61.58	65.246	81.57	65.68	64.066	64.288	62.377	62.327	62.381
								59.422	99.255	61.682	99.989	56.12	65.013	57.22	68.323	100	63.047	69.433	68.579	68.728	59.384	70.562	69.996	70.643	60.24	60.484	63.022	60.447	60.294	60.353	60.499	60.426	100	100	62.075	61.053	59.941	62.988	64.538	65.401	62.944	62.217	65.16	81.564	65.386	65.609	64.475	64.359	64.381
									60.166	61.276	61.51	57.955	66.003	60.284	74.481	67.671	98.088	94.681	74.674	74.615	59.703	59.835	60.932	60.864	70.296	69.421	60.89	100	100	100	60.684	60.614	60.162	61.414	62.075	62.038	64.236	60.054	63.616	64.637	65.111	79.048	62.109	65.508	66.384	66.655	65.592	65.415	65.387
									92.166	98.9	62.026	99.971	57.583	93.532	75.245	99.982	68.781	60.839	68.602	68.753	99.104	100	70.916	71.352	60.232	61.777	60.555	63.1	62.953	63.315	60.065	59.972	60.194	100	62.039	61.596	61.337	64.698	60.255	80.597	62.324	61.924	79.151	62.275	65.499	65.735	66.556	66.396	66.365
									99.258	61.682	99.977	65.887	56.972	65.999	68.17	67.379	99.981	60.326	69.36	59.234	99.104	99.099	60.292	60.173	94.572	60.433	60.592	60.792	60.631	59.999	71.639	71.571	60.482	61.209	63.843	63.28	62.327	61.67	64.053	63.179	64.893	59.782	61.871	79.23	81.458	81.595	65.701	65.528	65.524
									98.72	60.566	100	93.618	57.592	93.824	59.447	68.865	68.918	62.945	94.66	69.449	69.417	99.099	100	100	60.342	70.663	69.207	60.471	60.453	60.649	60.283	60.179	59.685	61.138	63.771	59.794	61.832	63.064	65.519	62.375	80.964	63.024	59.969	62.008	65.325	65.559	81.518	81.405	81.354
									99.257	61.278	61.636	57.984	70.4	65.896	58.786	60.181	60.885	98.07	60.675	94.635	94.46	59.431	99.088	99.074	60.339	60.348	61.638	60.397	60.308	60.719	100	100	71.484	61.519	63.876	63.262	63.679	61.966	62.162	62.752	74.949	65.482	62.907	60.13	62.103	62.316	65.523	65.342	65.334
									99.258	99.235	92.615	98.529	57.579	66.788	61.764	60.954	69.822	68.805	60.085	60.675	61.118	99.099	99.088	99.074	100	94.631	60.507	60.413	60.332	60.808	63.344	63.217	59.994	60.564	64.889	59.227	60.045	64.095	63.416	74.523	62.37	62.03	65.584	63.114	79.14	79.236	62.294	62.219	62.277
									60.422	99.235	98.818	64.891	56.382	58.488	93.774	59.446	100	99.981	58.878	60.124	60.726	99.099	59.89	60.017	70.533	60.473	70.731	69.243	69.269	60.697	60.077	59.984	100	71.912	63.938	64.537	63.677	60.262	62.292	74.873	65.309	63.169	62.074	65.912	62.28	62.546	79.134	79.067	79.002
									60.556	61.188	100	99.986	57.581	58.184	67.313	58.614	62.039	68.931	98.047	58.93	59.656	59.516	99.088	99.074	99.076	60.393	60.491	61.552	61.499	69.484	60.58	60.479	62.94	61.128	63.185	64.159	59.866	64.112	64.513	63.332	62.802	65.189	63.237	62.382	60.339	60.625	62.491	62.384	62.46
									73.026	92.51	61.128	64.688	56.089	58.498	94.131	68.584	60.432	69.845	62.716	98.036	60.178	70.519	99.088	99.074	99.076	100	94.569	60.316	60.225	61.811	60.754	60.666	59.699	100	62.262	60.954	64.714	60.025	60.555	63.829	63.244	65.713	65.418	63.442	62.969	63.142	60.707	60.591	60.589
									60.569	99.235	99.989	65.757	56.671	64.214	67.433	72.504	59.583	60.807	68.673	62.775	59.105	60.74	59.934	59.987	60.138	71.002	60.417	70.715	70.632	60.639	60.843	60.785	60.216	63.774	59.601	60.484	64.313	65.183	64.531	66.159	74.457	65.724	65.76	65.688	65.731	65.972	63.127	63.192	63.196
										98.634	61.515	99.971	57.47	71.244	68.38	68.572	69.392	100	99.981	68.794	99.104	59.92	70.868	71.299	99.076	99.066	60.476	60.438	60.379	70.639	60.757	60.699	60.496	60.531	64.104	61.928	61.374	64.768	60.631	65.706	63.892	61.412	65.769	66.073	62.247	62.563	65.942	65.764	65.752
										99.235	62.028	100	59.147	58.482	59.948	74.685	73.106	69.433	69.362	99.981	59.55	99.099	60.935	60.865	99.076	99.066	100	94.653	94.848	60.853	69.464	69.39	60.564	61.551	60.876	63.984	60.885	61.645	65.952	63.332	63.86	65.296	61.284	66.131	63.824	64.093	63.382	63.234	63.228
										99.235	61.516	65.891	99.97	57.524	59.464	75.594	69.377	94.681	70.339	69.477	62.685	62.77	60.337	60.268	60.059	60.198	70.956	60.258	60.088	94.829	61.842	61.735	60.571	61.209	62.075	62.038	62.368	61.037	65.537	64.46	66.899	66.11	65.279	63.118	65.515	65.725	62.471	62.415	62.513
										61.265	98.819	93.618	66.579	58.485	60.045	59.158	75.535	61.218	60.624	70.471	68.85	60.813	99.088	99.074	71.209	99.066	99.044	60.316	60.17	60.576	60.684	60.603	69.193	61.544	61.332	63.97	64.173	62.598	62.138	63.332	66.42	74.881	66.379	61.446	65.901	66.147	64.045	63.87	63.863
										61.672	62.029	98.529	93.697	57.354	59.697	68.354	75.656	60.839	100	60.583	99.104	60.336	63.048	63.034	60.732	99.066	99.044	100	100	60.448	70.607	70.524	61.49	61.536	63.18	62.081	62.327	64.686	61.493	63.337	63.892	62.618	75.109	65.601	65.95	66.237	66.038	65.867	65.889
										60.557	61.138	57.955	57.611	57.893	64.771	60.141	60.082	59.148	69.36	59.234	99.104	59.855	61.159	61.116	60.347	60.137	60.274	71.043	70.907	100	60.892	60.819	60.469	69.542	59.618	64.49	64.101	63.064	62.851	65.351	64.42	65.078	62.618	66.61	62.942	63.243	66.101	65.937	65.915
										74.204	61.517	100	59.18	56.028	71.641	59.214	69.126	60.326	94.66	100	69.533	68.89	60.828	60.742	99.076	60.296	99.044	99.028	99.011	71.035	94.811	94.788	70.409	62.027	63.156	63.89	62.336	64.489	65.46	65.304	63.892	62.863	65.179	75.755	61.274	61.611	66.606	66.446	66.418
										61.686	99.191	64.893	98.444	65.01	59.945	62.138	60.754	62.945	61.014	69.449	60.616	61.365	60.387	60.269	63.037	71.595	99.044	99.028	99.011	98.996	60.646	60.556	60.6	60.165	58.987	62.66	64.863	63.106	63.416	65.25	63.895	63.143	62.837	62.97	65.42	65.644	63.62	63.492	63.484
										67.201	99.192	99.986	65.731	57.177	59.208	93.783	60.201	98.07	60.675	94.635	70.509	59.811	69.11	69.348	60.943	60.954	60.257	60.1	59.995	98.996	60.48	60.418	94.737	61.507	64.511	62.038	64.053	65.367	65.372	66.275	66.09	74.58	63.111	65.606	66.445	66.471	61.552	61.512	61.57
										60.566	61.601	64.694	99.985	56.577	59.947	67.505	63.077	68.805	59.409	61.244	99.104	69.375	61.645	61.82	60.592	60.421	60.264	99.028	99.011	60.435	100	100	60.365	70.693	64.16	62.216	63.181	64.492	63.413	65.219	66.14	74.388	74.698	63.147	75.653	75.693	65.648	65.479	65.45
										67.319	92.606	65.757	64.883	58.745	59.195	94.148	94.262	99.981	60.085	60.675	59.598	94.435	60.267	60.145	60.336	99.066	60.642	99.028	99.011	98.996	71.024	70.954	60.314	61.512	60.784	64.134	62.327	63.476	65.906	64.46	66.009	64.107	74.787	63.538	63.416	63.59	66.844	66.886	67.001
											99.192	64.694	66.089	60.08	59.764	67.631	68.509	68.931	58.878	59.491	57.109	59.788	69.64	70.18	69.214	63.142	71.454	60.108	60.018	98.996	98.991	98.985	100	94.74	60.154	61.952	62.781	63.064	65.38	64.524	67.167	64.092	64.111	75.14	65.637	65.638	76.025	75.992	75.918
											98.541	57.954	99.97	99.968	60.403	68.671	94.715	60.807	98.047	60.124	85.975	99.099	60.268	60.162	61.838	61.131	60.69	60.099	59.976	60.349	98.991	98.985	70.937	61.414	61.893	60.929	64.309	63.268	64.099	63.553	65.921	66.599	63.983	75.767	63.006	63.136	63.756	63.676	63.747
											99.192	98.53	100	67.36	57.641	60.067	68.965	69.845	62.716	58.93	59.398	69.644	94.488	94.462	60.218	60.733	60.485	60.357	60.275	60.369	60.491	60.406	60.567	61.367	63.994	100	62.217	64.724	63.416	60.085	64.444	66.235	66.586	64.25	66.717	66.777	65.955	66.098	66.143
											99.192	65.756	66.584	93.823	59.406	60.374	69.59	100	68.673	98.036	59.248	59.761	60.249	60.25	70.245	60.469	99.044	71.536	71.416	60.618	98.991	98.985	99.171	100	62.674	61.451	61.241	62.881	63.966	64.139	65.393	64.107	66.305	64.235	63.415	63.559	63.305	63.248	63.327
											61.503	64.893	93.697	58.52	57.756	59.832	60.752	61.93	99.981	62.775	59.446	57.185	99.088	99.074	60.214	69.386	63.001	60.454	60.3	71.602	98.991	98.985	99.171	71.361	63.966	61.952	100	61.811	65.642	65.506	63.952	64.459	64.111	67.241	75.049	75.104	67.333	67.31	67.429
											62.017	64.698	57.581	57.18	58.502	60.438	61.258	60.354	69.362	68.794	58.979	86.242	69.946	70.588	94.426	61.751	60.896	60.312	60.223	60.354	60.38	60.325	60.337	61.58	62.143	100	61.806	60.589	63.352	62.124	60.187	64.107	64.308	66.759	75.681	75.723	63.556	63.526	63.536
											61.134	99.247	98.444	60.118	58.824	60.126	60.618	59.516	60.624	99.981	80.672	59.532	60.114	60.298	60.298	60.408	60.541	99.028	99.011	60.588	60.448	60.376	99.171	99.152	64.378	61.431	62.217	64.712	62.264	63.332	64.532	64.094	64.111	64.25	64.173	64.271	75.624	75.521	75.457
											74.547	99.248	59.146	98.349	57.763	65.101	61.373	69.447	70.339	69.477	62.343	59.402	57.387	57.545	60.316	70.607	60.576	63.077	62.929	98.996	60.666	60.597	99.171	99.152	63.94	61.574	100	64.362	61.086	62.181	66.296	66.053	64.096	64.597	64.068	64.44	76.012	76.113	76.089
											62.033	65.85	100	66.17	65.398	71.842	60.824	73.102	100	60.583	70.548	59.607	86.25	86.232	99.076	60.328	69.172	60.796	60.635	63.286	59.994	59.902	60.14	61.393	62.075	61.836	61.69	60.589	65.468	64.498	62.624	65.874	66.087	64.25	67.137	67.232	64.286	64.175	64.214
											67.771	93.5	65.734	99.984	58.774	60.375	57.789	69.432	61.696	70.471	58.858	59.125	59.953	60.009	70.483	94.479	61.614	60.455	60.437	59.927	71.578	71.511	60.164	99.152	62.124	62.795	61.872	60.589	65.009	60.388	63.892	65.781	65.933	64.248	66.653	66.767	64.565	64.417	64.41
											61.139	99.248	99.985	65.741	58.403	59.718	66.176	75.512	60.163	100	56.437	85.888	59.613	59.45	60.375	60.425	60.481	60.384	60.293	60.651	60.285	60.182	60.457	99.152	64.134	60.929	62.052	64.417	61.086	64.516	62.734	66.897	65.803	66.476	64.173	64.271	67.407	67.297	67.347
											67.878	57.928	64.89	66.874	60.578	60.374	72.671	75.659	59.275	58.898	61.023	80.656	60.01	59.775	73.429	60.367	70.671	60.395	60.313	60.702	60.611	60.55	59.636	61.175	62.033	72.365	59.88	64.824	61.086	60.582	65.382	65.638	66.917	66.382	75.731	75.775	67.189	67.063	67.07
												98.315	66.089	99.968	61.513	59.516	61.26	60.027	58.726	61.776	86.831	62.357	59.648	59.757	57.681	99.066	60.47	69.204	69.229	60.795	98.991	98.985	71.427	61.098	60.985	61.56	62.094	64.081	65.097	65.962	60.582	64.272	65.723	66.225	64.47	64.75	64.286	64.175	64.214
												99.248	64.89	100	100	60.179	60.78	69.176	69.374	60.145	58.829	70.56	85.831	86.283	86.186	70.947	94.41	61.526	61.471	60.679	63.317	63.191	60.001	61.482	100	100	72.6	91.537	65.114	65.525	65.402	65.367	64.187	67.476	64.173	64.271	76.155	76.268	76.248
												99.248	59.146	67.366	68.324	59.81	61.258	60.666	73.108	59.332	56.341	58.992	80.717	59.96	60.077	60.509	60.369	60.288	60.196	69.444	60.005	59.913	60.399	60.503	100	64.409	62.08	63.786	64.558	62.087	61.142	64.117	65.441	66.097	64.17	64.266	64.885	64.755	64.76
												64.627	98.444	93.824	94.131	60.704	60.654	60.173	69.359	58.778	60.61	56.473	62.846	59.96	59.473	73.622	60.45	70.651	70.565	61.779	60.583	60.482	99.171	71.847	62.033	60.939	100	60.813	91.564	61.427	66.702	60.145	64.102	64.509	66.428	74.214	64.286	64.175	64.214
												65.705	66.088	58.485	59.948	57.983	60.76	62.986	75.935	69.463	56.96	60.994	70.916	72.862	59.941	57.933	99.044	60.415	60.354	60.611	60.74	60.652	62.93	61.127	100	62.162	64.857	57.901	64.123	62.969	66.228	64.611	60.301	65.769	66.288	66.524	64.277	64.174	64.217
												64.86	65.734	98.349	59.389	60.238	60.649	94.223	76.09	73.068	58.81	86.866	59.456	59.96	59.948	86.295	70.899	94.482	94.661	70.572	60.831	60.774	59.646	61.422	61.539	62.041	61.256	64.335	61.508	65.428	62.532	66.078	64.477	64.221	66.177	66.463	74.608	74.64	75.505
												76.992	64.894	57.18	58.776	58.373	61.443	68.532	59.812	69.447	60.61	58.75	56.614	59.96	86.221	60.157	60.522	60.206	60.035	60.829	60.739	60.682	60.219	99.152	61.643	61.986	62.618	60.589	58.118	63.332	61.786	62.76	66.112	60.333	67.386	66.329	66.939	66.801	74.604
												56.657	99.239	60.078	61.509	59.111	58.991	94.681	59.027	75.951	59.633	56.359	61.105	59.906	60.055	59.812	73.725	60.288	60.141	94.633	69.424	69.351	60.477	63.755	61.962	61.928	62.906	60.887	78.79	65.372	63.57	64.107	62.759	64.828	66.035	67.575	66.627	66.511	66.851
												65.761	99.24	100	98.219	59.549	60.962	68.98	69.078	76.047	59.296	60.735	86.915	72.081	60.055	60.401	85.953	99.028	99.011	60.518	61.812	61.707	60.544	60.467	60.985	70.33	62.235	63.764	65.011	63.33	66.137	62.879	64.111	66.524	64.357	66.128	66.736	66.622	66.544
												70.799	66.555	66.173	67.458	58.146	59.147	69.624	60.496	59.778	91.767	56.949	58.762	59.802	72.766	60.494	57.838	70.98	70.842	60.42	60.657	60.577	60.545	61.547	72.338	100	62.165	57.691	61.086	65.886	74.852	65.35	62.706	62.931	65.642	64.636	67.77	67.668	66.681
												56.424	93.586	99.984	99.983	65.59	60.115	60.678	59.922	59.19	59.728	58.861	56.541	56.891	60.055	86.448	86.291	86.447	86.336	98.996	70.541	70.459	69.159	61.18	61.599	60.566	70.499	58.252	61.219	65.365	63.892	60.569	65.422	64.25	64.174	65.796	66.528	66.419	67.739
												64.896	57.558	65.749	67.176	59.24	60.274	61.218	62.756	59.072	59.728	60.735	60.932	72.581	60.055	60.085	60.277	60.462	60.269	70.97	60.869	60.797	61.475	61.513	100	61.898	63.112	64.485	64.1	64	66.023	65.385	60.599	62.802	60.23	64.237	64.769	64.649	66.457
												71.117	99.24	66.874	68.484	58.829	59.126	60.627	94.194	69.147	58.928	59.679	57.127	59.14	60.002	60.085	59.808	73.958	74.187	86.578	94.614	94.59	60.43	61.498	64.084	71.238	60.951	64.037	57.984	63.332	63.896	60.954	65.476	65.748	64.704	60.223	66.581	66.436	64.651
													59.121	60.077	100	60.857	59.094	61.351	68.4	60.49	59.567	59.427	59.084	59.96	71.975	72.912	60.565	86.408	86.327	60.718	60.588	60.499	70.341	69.5	60.991	61.946	61.241	60.722	58.685	63.884	66.723	66.479	61.242	60.666	66.482	65.065	64.221	64.107	66.499
													98.236	57.18	100	61.903	59.182	60.801	94.66	59.948	58.276	56.649	60.932	59.537	60.126	60.085	60.535	57.829	57.769	74.761	60.453	60.392	60.57	62.004	62.132	94.889	100	60.049	65.002	65.615	66.171	65.954	66.555	65.803	62.931	66.582	60.462	60.471	64.163
													99.24	98.349	68.324	100	56.708	57.745	69.411	62.809	56.998	92.077	60.028	57.053	57.006	60.085	86.536	86.96	86.957	86.63	98.991	98.985	94.557	60.128	61.842	61.549	62.208	61.11	64.46	63.245	64.031	62.519	66.062	61.323	64.173	63.068	65.172	65.069	60.54
													99.24	66.173	94.131	68.573	56.992	66.258	70.095	94.166	91.32	59.947	59.833	58.063	72.5	60.029	59.967	60.13	60.04	58.128	70.959	70.89	60.327	61.456	62.038	61.605	94.859	63.908	61.384	62.089	63.892	62.109	62.598	66.915	63.291	64.271	67.09	66.973	65.078
													64.831	65.749	59.948	94.147	59.125	72.674	60.482	68.496	57.576	59.947	56.831	73.369	59.22	72.105	59.967	59.781	59.854	87.724	72.991	72.894	60.278	70.615	62.059	100	61.829	60.589	60.519	61.569	64.377	63.404	62.067	66.467	65.621	63.428	63.162	63.074	67.027
													66.04	66.873	59.389	60.374	59.128	61.219	61.014	94.635	86.641	59.085	60.366	59.574	60.055	79.104	72.892	60.509	60.405	60.371	86.526	86.496	99.171	61.469	69.824	71.782	61.856	64.166	61.313	82.325	66.467	65.867	63.335	62.803	60.535	65.772	64.286	64.175	63.144
													65.712	65.755	98.219	60.214	59.093	60.859	60.494	69.51	59.728	59.811	60.366	58.699	59.683	60.539	59.967	60.51	60.404	60.124	60.69	60.554	70.875	94.549	62.419	61.835	71.441	60.898	64.428	65.983	65.306	74.634	65.877	62.107	65.677	60.54	63.517	63.383	64.214
													77.484	99.202	58.776	59.238	59.123	61.217	61.131	70.206	87.034	58.673	86.65	72.699	57.143	57.281	59.967	86.962	86.863	60.685	74.706	74.62	60.538	61.363	60.485	99.143	100	64.49	61.086	65.462	63.348	64.107	74.562	63.65	61.802	65.845	66.556	66.41	63.431
													57.768	99.202	61.509	61.897	59.488	60.706	60.654	60.435	59.718	56.98	60.366	59.57	58.218	72.65	59.911	59.775	59.771	60.772	86.586	86.529	72.837	61.317	62.049	61.421	72.215	64.034	64.802	61.569	62.133	65.764	74.724	66.251	66.871	61.819	60.813	60.839	66.477
													66.093	67.333	100	98.196	59.199	60.825	57.744	57.804	59.549	91.604	60.366	72.023	73.292	59.308	72.144	59.775	59.771	87.413	58.096	57.979	86.524	99.152	71.162	61.937	62.127	61.457	61.382	61.569	62.256	64.117	64.111	75.475	66.404	66.954	66.632	66.488	60.915
													71.781	93.704	67.458	67.671	56.776	60.634	66.156	61.244	59.726	57.665	92.013	59.845	59.634	60.085	78.976	73.092	73.679	60.212	87.679	87.627	60.299	71.291	62	99.143	99.128	60.589	64.923	65.564	61.972	66.425	65.861	75.989	62.793	66.502	61.899	61.737	66.555
													57.752	58.453	99.983	99.982	59.426	61.356	57.665	60.733	59.726	86.654	59.971	72.346	58.923	59.959	73.031	59.775	59.771	60.212	60.401	60.345	74.887	61.539	94.807	99.143	61.779	60.867	64.732	65.465	82.663	65.968	64.147	64.25	62.668	62.826	67.292	67.178	61.814
													65.737	99.202	67.176	67.379	66.438	58.967	61.015	61.359	59.311	59.947	57.19	59.96	72.611	57.36	60.479	59.775	59.771	73.922	60.15	60.085	86.872	73.294	61.647	61.406	62.205	64.147	62.182	64.994	66.82	64.048	66.421	66.167	64.16	62.835	66.914	66.796	67.219
													71.905	57.158	68.484	68.865	60.379	60.87	72.745	60.786	57	86.978	60.366	60.127	59.755	58.567	57.107	59.716	59.709	60.212	60.731	60.649	57.687	87.004	61.755	61.551	99.128	100	61.086	91.514	66.114	64.107	65.987	64.302	66.198	64.366	75.993	75.983	66.804
														60.044	61.509	60.181	59.701	59.078	60.741	57.86	59.338	59.895	60.245	80.96	71.91	73.452	72.589	72.492	72.939	60.212	60.817	60.738	88.23	61.533	100	61.804	99.128	62.347	61.575	64.434	61.972	64.336	64.139	66.935	75.568	66.306	62.881	62.775	75.948
														98.132	59.389	100	62.534	60.052	61.014	66.434	59.728	59.678	57.206	62.784	59.963	59.914	59.16	79.368	79.963	60.147	87.37	87.317	60.162	75.545	71.723	61.86	61.668	62.881	64.851	61.911	61.972	66.261	64.111	66.441	76.047	75.648	62.966	62.883	62.847
														99.202	58.776	100	63.056	60.216	60.808	57.795	68.862	59.945	57.883	71.352	79.255	59.088	59.967	73.239	73.92	73.361	60.306	60.222	59.928	87.236	61.958	72.323	61.852	100	100	58.26	66.247	65.059	64.186	64.28	64.173	76.025	64.701	64.586	62.971
														99.203	98.22	68.573	100	59.148	60.883	61.246	68.861	59.945	86.936	59.603	72.276	72.745	59.83	60.283	60.411	80.033	60.306	60.222	60.465	58.584	99.135	61.586	62.025	62.378	62.906	78.694	66.266	63.807	66.301	64.25	66.133	64.271	66.712	66.592	64.614
														65.678	67.457	94.147	69.378	59.127	60.424	72.914	58.915	59.535	59.887	56.797	60.055	60.092	57.214	56.954	56.873	74.089	73.882	73.782	60.514	88.983	99.135	61.794	59.873	62.479	63.352	65.463	65.646	62.769	65.204	75.231	64.241	66.266	75.785	75.721	66.627
														66.816	67.175	60.374	94.715	59.206	61.167	60.969	68.861	57.008	58.906	61.084	60.457	72.115	58.386	72.894	73.405	60.595	60.306	60.222	87.554	61.209	62.012	99.143	61.206	62.586	100	61.569	91.62	62.54	63.864	64.291	66.829	64.316	76.066	76.213	75.702
														66.144	68.483	60.214	61.258	56.633	58.764	61.244	68.862	59.5	87.272	86.804	80.987	59.962	73.483	59.101	59.422	56.982	60.306	60.222	92.325	61.083	99.135	64.405	72.564	60.505	62.891	61.506	65.206	63.934	62.874	66.766	66.386	67.02	64.286	64.175	76.155
														78.426	67.183	98.196	60.932	57.05	56.242	61.05	68.835	87.314	59.337	58.761	62.819	79.582	59.753	59.775	59.771	73.839	60.24	60.158	59.975	61.576	99.135	60.896	62.114	62.835	63.004	64.411	62.348	62.161	62.515	65.359	64.242	66.545	66.623	66.492	64.214
														59.052	99.152	59.238	59.126	59.083	60.706	61.139	59.127	59.947	85.581	56.708	71.26	72.554	58.947	59.866	59.887	59.741	73.303	73.211	59.975	64.991	61.506	62.187	62.083	73.405	63.137	58.119	58.37	82.888	63.9	64.022	64.173	64.278	64.331	64.221	66.491
														66.88	99.152	61.897	60.375	59.149	58.838	60.555	74.694	68.805	60.292	60.864	59.855	60.085	72.724	57.061	56.979	60.212	79.998	79.925	74.021	61.636	61.602	62.04	99.128	62.347	61.027	59.08	79.445	67.264	62.119	62.906	75.29	64.271	67.818	67.701	64.261
														73.076	68.277	100	63.047	59.239	59.985	56.381	59.278	68.804	91.601	57.084	56.914	60.84	60.051	58.315	58.455	60.317	74.047	73.946	59.975	87.842	61.924	61.974	64.855	100	63.416	65.587	66.15	66.215	82.813	62.725	64.3	75.369	67.005	66.868	67.701
														58.948	94.001	67.671	98.088	59.144	60.184	61.138	59.062	59.121	60.366	58.976	60.929	73.351	72.091	71.928	72.411	84.577	84.647	84.589	59.975	92.865	60.923	61.903	61.22	65.502	73.84	64.931	61.972	62.161	67.3	63.988	66.706	64.386	64.286	64.199	66.92
														66.177	59.908	99.982	68.781	59.571	59.409	58.792	68.862	68.804	59.931	60.864	86.725	60.145	59.865	73.717	74.361	57.05	60.675	60.575	59.931	61.121	72.268	70.313	62.65	61.807	62.546	61.812	61.931	62.161	66.198	62.144	65.372	66.821	64.286	64.175	64.252
														72.722	59.37	67.379	99.981	59.306	59.144	56.262	61.978	68.805	69.223	60.264	57.551	84.772	79.524	59.739	60.015	58.826	56.942	56.827	73.34	61.121	61.595	62.793	62.911	62.959	61.317	60.951	65.197	66.356	62.119	82.787	66.707	65.447	75.927	75.877	64.214
														55.932	99.152	68.865	68.918	56.683	59.455	60.706	59.047	68.778	69.223	59.839	58.573	58.389	72.521	58.973	59.138	72.908	73.773	73.68	80.132	74.532	61.868	60.553	62.229	63.471	100	61.953	58.25	66.62	62.119	67.734	63.886	66.756	64.456	64.36	75.855
															58.744	60.181	69.822	59.394	56.652	58.844	58.978	59.3	59.501	56.767	56.862	73.452	59.967	72.962	73.55	74.511	59.819	59.73	74.17	61.121	99.135	60.89	62.146	62.841	65.637	64.861	59.59	65.98	66.325	66.48	63.572	64.019	67.292	74.314	64.396
															61.468	61.896	60.885	66.519	57.08	59.998	59.209	74.637	69.223	60.299	60.724	60.34	60.868	60.001	60.13	60.39	60.306	60.222	84.661	61.121	64.065	99.143	70.475	62.76	62.26	61.569	66.295	92.219	66.623	62.144	62.756	63.683	65.858	67.176	74.288
															97.992	60.214	100	60.33	87.294	60.182	84.018	59.282	69.223	60.299	57.195	74.112	73.495	72.364	72.908	59.51	60.324	60.195	60.263	61.065	60.924	61.911	63.114	70.962	63.18	65.318	65.637	65.462	66.041	62.144	62.78	62.904	67.337	65.956	67.23
															99.152	59.237	100	59.679	59.41	90.99	60.692	59.327	69.192	87.349	58.813	60.015	60.144	59.681	59.831	73.666	84.538	84.479	56.498	73.941	62.126	94.7	60.942	63.782	63.84	61.873	62.348	62.175	92.164	66.527	63.81	62.83	64.252	67.367	65.967
															99.152	98.197	69.378	62.466	59.149	59.491	72.899	68.805	59.686	60.299	60.724	60.476	84.733	79.65	80.292	60.447	57.013	56.897	73.839	80.348	61.813	61.514	62.061	61.534	63.346	65.263	61.271	58.188	65.491	66.941	61.97	63.928	63.862	64.213	67.404
															67.08	67.671	94.715	62.954	59.405	59.179	68.795	61.983	75.148	60.299	60.159	60.918	74.052	72.793	73.271	73.3	58.831	84.421	59.389	74.674	62.006	61.572	99.128	61.811	63.266	65.256	62.773	79.333	62.03	66.285	82.686	62.269	63.395	63.81	64.279
															68.403	67.379	61.258	100	59.405	59.525	59.317	58.96	59.725	92.607	59.786	73.843	58.28	59.775	59.771	60.288	72.862	58.702	59.975	84.692	62.022	71.173	62.177	100	71.23	62.435	65.49	66.278	58.33	92.162	67.577	82.817	62.744	63.341	63.833
															67.414	68.864	60.932	69.433	59.412	56.646	68.862	59.051	59.701	59.874	56.876	81.308	73.571	60.748	60.8	80.576	74.464	72.755	59.888	61.482	69.776	99.143	94.673	62.878	64.172	61.569	63.17	62.161	79.309	65.632	66.305	67.786	64.2	62.808	63.447
															79.41	67.389	59.126	94.681	59.138	57.097	75.579	59.42	69.223	57.094	60.374	62.876	60.308	73.788	59.947	73.699	60.464	74.367	84.562	57.735	62.392	71.721	61.798	94.867	61.931	61.828	61.972	61.701	66.262	62.16	61.97	66.458	62.176	64.144	62.869
															61.021	99.143	60.375	61.218	56.673	87.28	59.401	83.97	62.332	60.299	60.374	71.651	74.215	73.244	59.947	60.212	59.546	60.385	56.541	74.403	60.449	61.808	61.825	62.536	62.264	65.339	65.893	65.443	62.119	58.459	64.309	62.269	82.732	62.157	64.166
															68.493	99.143	63.047	60.839	59.318	59.493	100	61.029	59.483	60.218	87.318	60.395	59.917	60.201	87.287	61.155	73.622	59.412	84.502	60.348	61.997	74.011	71.379	62.469	100	100	62.228	58.102	61.568	79.314	61.97	64.503	67.718	82.629	62.224
															73.908	68.523	98.088	59.148	66.357	59.232	69.46	59.131	59.479	57.133	60.374	57.407	60.541	84.826	59.947	60.42	60.57	73.52	58.363	61.121	71.079	86.923	99.128	72.02	63.484	61.579	65.932	59.405	65.454	66.478	66.4	62.269	66.405	67.604	82.588
															60.842	94.018	68.781	60.326	60.089	59.48	94.599	72.907	59.819	57.818	60.374	61.173	60.886	74.265	59.947	60.42	73.231	60.48	72.874	61.165	61.957	61.901	72.157	100	94.842	62.752	65.949	66.477	58.083	62.144	66.772	63.409	62.176	66.225	67.605
															67.464	60.338	99.981	62.945	59.626	59.488	61.141	68.731	84.256	86.959	92.571	86.809	73.935	58.342	59.925	87.907	60.383	73.143	74.586	84.654	94.596	73.466	62.103	72.789	63.102	63.245	62.528	65.96	59.586	61.624	66.127	66.588	64.79	62.157	66.226
															73.675	60.2	68.918	98.07	56.801	59.502	60.722	59.492	61.553	59.687	60.091	58.085	59.855	73.871	92.467	60.42	80.531	60.295	60.085	57.935	61.596	76.078	74.384	62.754	63.018	100	61.972	62.192	66.481	65.594	92.132	67.017	62.176	64.694	62.224
															57.853	99.143	60.885	68.805	62.592	59.203	59.679	68.805	59.494	58.935	57.219	57.887	74.525	60.146	73.876	60.42	73.648	80.467	59.072	84.739	61.704	87.184	86.796	99.12	72.342	62.767	62.188	61.035	66.019	58.246	65.454	66.304	63.635	62.157	64.728
																59.209	69.822	99.981	58.719	56.681	60.184	75.61	73.385	87.326	60.374	58.845	57.99	74.562	74.301	60.4	60.306	73.55	73.758	59.162	99.135	59.04	62.243	62.319	100	62.832	66.035	63.006	62.149	59.661	62.039	92.112	66.557	63.495	62.224
																61.86	100	68.931	62.725	59.355	59.114	59.535	59.176	59.262	60.29	57.162	88.639	59.942	86.731	92.398	61.257	60.222	60.226	73.376	71.648	89.531	73.811	62.871	73.164	63.026	100	65.85	60.893	66.703	58.398	65.66	66.915	66.377	64.398
																97.967	63.046	69.845	100	66.474	99.981	100	69.208	85.725	57.231	60.948	60.66	60.569	60.424	74.277	60.431	61.169	73.218	75.108	61.916	61.431	76.289	99.12	63.26	61.547	61.755	63.413	63.016	66.261	79.213	62.233	66.231	66.746	63.525
																99.143	60.931	60.807	69.36	60.128	59.564	69.42	59.88	60.226	57.969	57.484	59.783	60.738	57.237	74.656	60.431	60.37	60.057	61.203	73.92	61.434	87.001	60.579	99.114	62.089	62.802	62.161	65.767	62.353	66.353	58.509	92.064	66.052	66.362
																99.144	60.375	100	94.66	59.698	62.703	94.573	69.223	91.938	86.889	59.062	60.62	74.221	92.868	87.022	87.863	60.37	80.57	60	87.114	61.717	59.563	99.12	62.878	73.819	63.348	66.154	63.79	60.883	61.97	79.278	65.833	92.01	66.728
																67.287	98.088	100	61.014	56.804	68.874	61.39	75.979	60.299	59.717	60.948	60.318	86.325	59.694	60.744	60.431	87.811	73.744	65.682	61.569	65.29	89.423	62.357	63.34	62.445	100	62.404	63.252	63.141	62.045	66.539	62.205	65.646	66.053
																60.164	68.78	69.433	60.675	62.669	99.981	60.811	59.953	59.943	59.118	60.437	81.39	59.771	59.947	57.326	60.431	60.37	59.975	74.306	76.121	61.925	63.146	62.46	99.114	61.813	62.866	66.411	62.119	66.039	65.416	62.269	58.497	62.152	91.963
																68.791	68.917	94.681	59.409	58.808	69.577	59.813	100	69.571	87.27	60.201	62.686	74.757	60.217	92.793	60.411	60.37	60.858	61.13	87.299	87.917	61.651	62.559	61.075	100	62.948	66.094	66.154	63.951	58.161	62.397	79.198	58.415	65.673
																67.631	69.82	61.218	60.085	62.784	60.61	60.345	69.689	69.571	59.509	57.193	71.511	57.865	56.922	60.032	92.365	60.351	73.817	73.757	58.844	92.944	61.69	60.494	99.114	65.586	63.13	62.275	62.417	63.493	59.878	65.63	66.528	79.087	62.225
																79.9	68.929	60.839	58.878	59.234	70.55	59.442	60.286	59.295	85.661	60.451	60.415	89.058	57.772	60.42	74.213	92.328	60.178	61.22	89.454	61.476	62.092	61.772	62.869	62.085	62.018	62.161	66.36	62.144	66.584	58.301	62.176	66.351	58.457
																61.313	99.128	59.148	98.047	100	100	99.981	94.634	69.571	60.328	60.451	57.318	60.376	86.501	60.616	74.584	74.125	60.178	80.837	61.539	74.872	65.367	73.366	62.983	63.095	62.133	61.991	66.045	66.349	66.1	60.187	62.451	62.157	79.005
																68.875	99.128	60.326	62.716	69.449	62.696	59.871	61.673	69.571	73.834	87.386	60.986	59.74	86.777	73.168	86.974	74.498	88.533	74.283	61.374	75.468	62.179	62.38	63.109	63.784	73.638	66.149	62.185	62.443	62.289	66.77	65.802	62.34	66.336
																74.092	69.341	62.945	68.673	94.635	59.006	62.79	61.158	69.535	91.963	60.451	86.739	60.503	59.722	57.074	73.015	86.919	60.178	61.121	61.82	61.476	87.801	62.703	61.015	63.282	62.831	62.566	62.119	66.614	61.222	66.288	58.238	65.615	62.224
																61.223	94.573	98.07	99.981	61.244	62.702	68.917	60.275	59.458	60.374	60.451	57.994	60.13	58.61	58.122	60.79	72.92	60.178	61.668	65.439	61.476	92.858	99.12	62.224	63.158	61.876	100	61.822	66.256	63.52	62.605	60.287	58.144	62.433
																67.68	61.238	68.805	69.362	60.675	56.539	99.981	60.841	75.359	60.118	92.572	57.756	81.589	86.96	86.698	57.267	60.71	60.156	74.418	62.025	61.434	61.749	65.498	73.799	71.096	100	62.243	66.121	62.309	65.884	61.554	66.722	60.151	65.642
																74.018	60.942	99.981	70.339	59.491	61.152	69.689	59.902	59.699	69.428	73.271	57.437	62.853	60.229	87.036	92.762	57.175	92.231	61.235	88.005	74.58	75.135	61.767	62.58	64.16	65.63	62.863	62.937	62.144	63.819	63.753	66.215	66.551	58.191
																58.297	59.107	68.931	60.624	60.124	58.748	60.735	100	59.563	69.428	60.614	58.569	71.596	86.147	60.096	60.068	92.741	74.313	61.235	92.988	81.272	75.654	62.991	61.316	62.157	62.145	63.807	100	63.68	63.449	66.042	63.488	66.034	60.155
																	60.378	60.807	61.998	58.93	56.386	70.562	60.403	69.571	59.347	57.693	57.074	60.21	60.246	59.261	60.431	59.984	74.636	88.896	61.6	75.371	61.749	63.473	63.121	63.297	63.347	100	62.312	61.918	61.97	64.019	62.495	63.37	66.539
																	63.032	69.845	59.173	98.036	60.721	59.835	63.07	62.48	69.428	60.451	60.681	57.142	74.341	87.457	60.581	60.37	87.377	61.235	61.6	85.002	61.749	62.837	99.114	100	64.008	63.607	62.837	66.366	66.21	63.632	61.583	62.455	66.029
																	99.128	100	58.862	62.775	57.001	100	69.141	59.461	69.428	60.395	57.391	56.979	91.392	60.547	73.098	60.445	72.874	61.235	75.412	62	61.714	62.741	65.634	63.372	63.338	63.223	63.864	63.09	62.273	62.269	63.785	61.445	63.367
																	68.762	62.944	68.684	68.794	58.808	62.658	100	59.437	69.393	57.571	58.755	60.966	59.947	86.574	57.013	73.004	60.467	61.201	61.6	58.046	74.82	70.934	62.219	94.815	63.274	63.215	100	100	66.455	66.387	65.966	63.625	62.571
																	97.863	60.838	75.547	99.981	59.921	59.281	69.996	59.742	59.481	58.27	60.681	87.108	60.434	60.728	58.086	56.923	56.99	92.344	61.6	75.069	81.473	63.784	63.213	62.933	70.956	61.851	63.676	62.412	66.13	62.557	64.221	65.781	61.48
																	99.128	60.326	75.173	69.477	60.122	62.789	60.932	84.176	75.402	87.084	60.211	57.882	74.071	74.759	86.64	72.994	92.703	74.905	61.542	60.846	75.594	61.525	63.84	62.894	64.074	62.769	63.311	63.147	62.223	66.709	63.631	64.117	63.62
																	68.883	98.07	58.879	70.471	59.366	56.543	70.916	61.73	59.511	60.007	59.919	57.626	73.566	91.604	86.989	57.968	59.809	75.149	74.508	61.476	63.575	62.802	63.341	72.757	62.499	74.136	63.412	64.022	61.97	66.274	62.176	63.687	65.78
																	60.896	68.804	62.715	60.583	66.471	61.108	60.292	59.398	59.591	59.121	57.089	57.18	59.981	60.42	60.123	86.616	60.178	87.638	81.186	61.564	85.247	99.12	63.245	100	63.374	62.665	61.811	100	63.514	62.467	66.333	62.157	64.166
																	69.789	68.93	60.673	62.115	60.183	58.679	100	73.276	69.428	87.5	60.515	58.467	85.23	60.828	59.251	86.938	60.201	73.306	75.357	85.02	62.305	62.847	71.2	73.179	62.256	62.196	62.874	63.789	61.809	62.269	62.466	66.155	63.691
																	99.128	69.844	60.084	59.272	59.755	56.412	63.167	59.129	62.384	60.239	60.515	56.821	74.674	74.5	87.409	60.057	72.955	61.726	84.912	58.28	58.122	94.677	64.173	63.143	100	100	74.344	63.424	66.23	63.732	67.018	62.445	62.224
																	80.827	68.943	58.876	58.953	56.922	60.809	59.63	69.565	59.248	85.757	87.3	60.447	58.322	74.067	60.582	59.121	56.631	57.941	61.858	85.025	75.304	62.501	61.921	99.108	63.44	66.051	63.243	63.519	62.987	62.093	66.259	66.849	66.147
																	62.169	59.188	98.048	68.806	85.399	56.995	63.07	59.65	59.267	60.479	60.515	57.156	74.278	60.37	86.532	87.355	72.94	92.668	57.968	59.916	61.138	62.438	63.381	61.57	94.763	62.775	62.22	61.864	100	66.426	62.493	66.078	62.52
																	69.834	99.119	68.672	75.526	59.341	58.761	56.72	69.571	59.769	74.017	60.515	58.639	60.025	85.499	60.742	60.498	57.654	60.959	74.998	74.067	61.749	71.955	99.114	62.724	63.052	63.24	100	62.906	62.252	63.081	62.176	62.474	66.839
																	75.038	99.119	69.362	75.128	57.29	59.95	61.25	75.968	84.089	92.267	92.653	60.447	74.967	75	74.697	86.484	86.669	61.235	60.657	75.855	61.956	99.12	63.451	63.231	63.051	64.024	66.003	74.399	63.006	100	64.152	62.157	66.063
																	62.215	69.395	70.337	58.93	87.913	60.199	58.738	60.009	61.735	60.451	73.391	59.958	60.018	58.658	91.567	60.677	87.298	61.363	61.6	61.773	85.261	72.726	94.651	99.108	73.023	63.678	62.88	63.268	63.886	62.465	62.085	64.048	62.596
																	68.791	94.538	58.966	59.23	59.562	56.715	56.611	100	59.423	60.554	87.149	59.712	60.537	74.766	60.431	74.613	59.877	73.322	61.285	60.631	58.341	62.731	63.066	61.556	100	63.358	63.657	62.303	100	63.136	66.414	62.084	62.224
																	74.562	61.197	69.375	62.774	59.464	59.473	61.158	70.234	73.303	69.652	60.607	56.845	60.688	60.42	60.879	91.533	58.836	57.752	84.922	66.283	85.264	74.602	62.985	99.108	72.989	71.167	64.332	100	63.572	64.019	63.363	66.234	64.092
																	59.434	60.85	59.491	60.673	59.618	66.387	57.232	60.182	59.122	69.652	57.584	60.345	74.61	75.342	74.433	60.37	87.713	73.304	58.227	75.025	60.448	86.818	72.274	62.744	63.309	64.694	63.844	66.067	63.666	100	100	63.301	62.161
																		59.129	99.116	60.123	59.501	60.344	59.064	94.614	69.433	59.547	60.515	60.345	86.187	60.352	78.947	60.798	60.349	58.508	84.967	61.476	74.266	62.601	99.114	62.812	99.095	62.937	63.559	62.912	63.289	63.683	62.377	100	66.219
																		60.328	99.116	58.928	62.11	59.822	60.307	61.851	59.665	69.652	60.411	87.64	59.538	60.906	74.011	74.346	86.481	86.872	59.725	74.936	76.058	74.052	73.097	62.996	61.744	63.592	71.262	63.703	63.392	62.535	63.305	62.327	63.308
																		62.93	69.321	98.036	59.283	57.051	60.66	61.116	59.674	69.652	57.456	60.345	75.064	60.899	60.373	78.873	60.481	87.494	74.009	61.468	62.269	76.463	63.235	61.533	62.771	62.54	64.723	64.345	61.688	63.772	64.252	63.248	100
																		99.119	94.52	68.793	59.058	85.481	56.899	60.278	69.428	69.612	58.097	60.345	57.811	75.02	85.457	73.907	74.88	60.972	75.818	81.724	61.012	87.011	65.046	62.049	63.333	100	63.003	63.935	62.756	63.484	100	64.213	62.381
																		68.785	60.99	69.477	68.874	59.548	60.189	60.758	75.889	59.636	87.103	93.372	89.038	86.386	74.949	60.242	91.701	59.761	61.551	74.844	66.651	59.997	75.077	73.778	99.095	63.738	63.548	63.696	74.281	63.479	63.862	100	63.327
																		97.843	60.685	70.469	75.564	57.378	66.617	60.031	60.077	59.804	59.973	73.816	60.295	59.991	58.641	85.394	60.178	65.102	60.195	61.532	75.228	89.435	87.594	62.479	61.956	94.717	62.753	71.42	63.171	62.012	62.732	63.81	64.279
																		99.12	59.392	59.078	75.195	87.864	60.841	100	100	75.66	58.954	87.531	59.781	75.362	74.715	74.85	60.618	87.947	66.31	61.476	61.749	63.546	63.003	61.809	99.095	63.117	62.515	64.722	62.159	62.904	63.891	62.578	100
																		68.895	60.087	69.49	57.986	59.869	60.572	60.287	70.296	59.836	87.525	60.399	60.417	58.097	60.499	58.539	92.191	61.347	75.019	62.198	75.142	62.076	74.459	62.998	62.841	63.421	100	63.132	100	74.35	63.571	63.828	63.833
																		60.817	58.877	56.297	61.141	59.56	57.464	63.058	60.232	59.715	60.277	57.349	60.024	89.044	75.286	74.621	74.509	86.684	61.437	75.127	61.729	62.378	77.066	99.108	62.926	73.678	63.803	63.699	66.535	63.181	63.659	63.566	63.599
																		69.812	99.116	61.046	60.747	59.789	85.429	69.383	94.572	69.652	85.799	60.345	81.403	60.637	60.422	60.426	79.001	61.601	74.797	61.592	81.732	62.679	87.884	65.582	63.099	100	94.819	62.986	62.762	62.367	61.935	63.622	62.604
																		99.119	62.699	86.912	61.27	59.607	59.826	100	61.863	62.53	60.557	60.278	62.66	60.009	60.985	75.192	74.003	75.518	61.611	74.664	75.101	65.572	60.358	62.044	62.002	73.518	63.217	62.725	63.603	100	63.395	61.894	63.93
																		80.804	68.652	58.9	60.779	92.205	57.635	70.643	60.938	59.524	74.018	57.245	71.477	60.766	60.965	60.367	59.998	91.832	81.635	89.227	61.742	62.625	89.58	63.129	62.091	63.684	63.499	100	64.811	66.599	74.24	63.341	63.647
																		62.131	97.821	56.216	58.041	62.184	87.88	60.864	60.339	59.639	92.327	57.994	60.128	60.323	74.968	60.911	85.792	61.235	74.841	61.592	61.749	87.754	64.224	63.783	73.598	62.527	73.809	63.919	63.819	62.91	63.309	74.109	63.676
																		69.858	99.116	60.612	66.514	59.389	60.403	71.352	60.605	59.855	60.515	86.898	56.957	81.38	86.333	60.879	74.87	61.673	61.6	61.592	62.698	93.027	62.498	63.275	62.864	99.189	100	94.804	63.562	63.773	62.3	63.302	61.964
																		75.039	69.324	58.856	57.999	59.148	59.758	60.173	60.148	84.333	60.667	87.453	56.811	63.099	59.966	74.87	58.362	92.343	62.096	61.572	75.365	62.406	62.891	63.137	61.871	62.213	73.535	63.278	71.298	64.858	100	62.231	63.447
																		62.211	60.634	60.583	61.14	68.916	60.097	100	100	61.71	69.49	59.86	60.71	71.664	75.323	86.32	74.638	75.001	75.02	92.132	61.895	75.407	63.243	71.065	63.165	62.819	63.742	63.623	65.192	64.005	66.669	100	74.083
																		68.816	70.303	59.712	57.998	75.699	59.978	63.403	60.342	59.512	69.49	58.904	87.07	60.574	58.077	59.823	60.194	79.042	61.684	75.588	75.104	75.975	66.04	64.161	99.095	63.781	62.892	73.88	63.553	63.65	63.401	66.553	63.286
																		74.572	99.116	59.363	72.782	75.188	92.149	59.897	63.056	73.701	59.48	88.069	57.642	57.002	89.006	75.227	75.21	74.517	61.684	76.079	89.166	62.406	63.175	62.145	65.626	99.189	99.188	100	63.568	71.4	63.848	63.348	62.278
																		59.425	80.744	59.224	61.001	58.31	62.549	63.058	69.246	59.363	69.49	60.193	57.335	56.923	60.684	57.95	60.158	61.258	89.19	87.523	61.895	64.435	88.825	63.261	62.103	62.136	62.279	63.094	62.885	65.46	65.028	63.861	100
																			62.167	59.537	61.14	61.39	59.791	56.92	100	69.739	69.49	86.399	56.989	60.993	60.045	88.961	60.679	85.97	61.684	73.904	61.895	62.406	93.328	99.108	63.38	99.189	62.789	73.673	62.78	64.03	64.13	64.898	66.597
																			70.353	99.111	61.083	60.999	59.356	61.271	70.533	59.925	69.45	60.456	58.269	87.098	60.827	60.614	60.797	75.565	61.684	62.019	61.879	62.37	62.841	63.338	64.005	63.568	63.835	63.897	100	63.694	63.833	64.127	63.454
																			58.668	99.111	61.174	61.523	69.141	58.695	60.349	59.726	59.627	74.165	56.638	57.692	60.377	59.978	74.863	59.045	61.649	57.984	92.091	75.058	75.784	94.623	63.332	63.189	99.188	63.059	63.779	63.107	63.359	63.811	63.859
																			100	69.408	60.522	60.85	75.836	56.781	60.724	69.652	59.736	93.027	60.294	57.448	73.023	60.729	74.867	75.135	92.232	92.462	75.951	81.522	76.349	62.897	63.251	63.176	62.087	99.192	94.794	62.83	71.346	63.235	64.901
																			100	94.495	59.079	58.396	75.406	61.116	71.26	76.285	59.651	60.345	56.96	57.038	73.32	60.292	86.477	61.138	75.493	61.249	76.562	75.786	62.841	62.86	70.927	61.826	99.188	62.392	63.146	100	65.38	71.216	64.233
																			69.36	61.219	61.75	66.544	58.538	57.188	60.24	100	75.578	60.59	58.659	58.597	81.338	72.919	59.594	75.871	76.04	61.592	87.371	63.989	64.768	72.686	64.075	62.717	63.633	63.115	63.504	63.928	64.186	65.286	63.855
																			94.66	60.684	60.05	58.568	61.673	58.991	100	100	59.592	69.491	60.294	56.768	63.067	73.221	75.454	60.914	87.663	61.757	64.029	85.243	62.841	99.108	62.486	74.08	63.273	64.003	73.872	94.785	63.882	64.168	63.306
																			61.014	59.473	59.285	61.389	61.478	60.589	63.367	60.21	59.659	69.491	59.737	60.353	71.639	81.277	57.761	61.537	73.836	74.02	74.428	62.596	62.804	73.112	63.337	62.676	63.37	99.192	100	63.358	63.224	63.849	71.187
																			60.675	60.125	58.926	58.438	58.548	60.719	60.015	100	69.49	59.394	59.515	56.992	59.987	62.942	88.967	65.819	62.137	57.999	62.271	58.297	75.613	63.117	62.278	62.172	61.779	62.121	62.974	63.683	62.744	63.079	65.318
																			59.409	58.928	69.459	72.839	61.819	56.837	63.056	60.157	62.38	69.491	56.648	58.677	60.628	71.571	60.482	61.634	58.052	73.927	58.019	75.442	81.537	65.53	99.095	63.557	62.818	99.192	73.613	73.895	100	62.808	64.229
																			60.085	99.111	58.766	61.348	60.866	60.299	57.011	60.34	59.262	69.491	60.257	60.353	56.943	59.884	59.889	75.532	92.586	58.997	92.403	61.518	76.025	75.001	63.404	99.189	74.281	63.759	63.774	100	64.122	100	63.898
																			58.878	62.757	73.026	61.389	58.656	66.559	61.114	71.651	59.434	69.447	60.257	59.815	56.911	60.533	60.65	75.323	61.276	86.683	61.442	62.406	64.309	87.549	94.569	66.026	63.251	63.399	62.953	63.156	94.752	64.064	63.119
																			98.047	68.771	69.459	61.401	66.625	60.758	57.744	60.948	59.806	59.689	87.639	59.713	56.865	56.847	60.182	86.619	61.684	87.414	61.895	62.151	85.217	62.886	63.013	62.722	62.189	63.489	99.186	73.726	64.029	94.717	62.869
																			62.716	97.808	75.861	61.507	58.867	60.458	58.497	63.165	84.169	59.724	60.257	56.732	60.933	56.79	73.004	60.662	61.42	61.349	62.117	85.226	63.029	74.359	63.015	63.259	63.622	61.839	62.231	63.892	63.836	63.992	100
																			68.673	99.111	76.017	58.694	61.673	57.638	56.919	61.128	61.496	59.619	60.257	60.621	57.399	56.747	73.435	76.027	73.918	60.371	74.541	58.594	58.611	77.01	72.949	64.015	99.188	62.856	62.974	63.046	73.91	63.792	64.126
																			99.981	69.437	59.685	60.711	58.692	85.848	60.938	60.749	59.444	75.782	93.299	60.621	57.654	60.797	81.144	58.503	57.99	65.478	58.05	85.257	64.146	87.819	99.095	63.659	65.975	74.346	63.867	99.183	100	73.77	94.682
																			69.362	60.593	59.366	59.386	72.94	59.817	57.282	60.484	73.935	59.489	74.133	88.464	87.06	57.283	62.742	89.229	73.823	87.909	74.456	60.827	75.958	60.379	72.922	63.328	62.823	63.282	99.186	62.442	63.371	100	64.087
																			60.624	70.432	59.259	57.12	61.795	57.656	58.797	69.421	59.396	59.619	87.468	60.621	56.99	57.547	71.484	61.519	58.803	61.592	59.586	74.425	61.934	89.524	63.282	71.109	63.674	62.283	63.548	63.102	73.805	63.209	63.896
																			70.339	99.111	69.166	88.523	61.673	88.712	60.453	61.777	69.583	69.491	60.315	60.621	58.546	87.011	59.552	61.018	86.907	87.163	86.52	76.25	62.841	64.654	65.67	64.672	64.321	63.762	61.947	63.998	64.051	73.692	73.775
																			100	80.723	60.532	59.834	61.985	60.287	60.624	60.433	59.862	62.498	57.177	93.209	56.717	56.869	60.424	61.883	87.567	61.915	87.264	62.609	62.429	62.376	87.437	62.917	63.822	99.192	99.186	99.183	63.321	64.021	100
																				62.294	60.009	59.592	62.165	59.6	56.927	70.663	59.671	59.247	60.257	74.577	60.283	58.407	56.668	61.385	61.295	76.068	61.603	61.209	85.2	62.767	75.026	63.546	63.525	66.051	63.636	63.658	99.2	63.269	63.29
																				70.485	62.745	59.465	58.933	60.204	60.195	60.348	69.49	59.426	60.083	87.804	56.952	56.595	56.467	73.453	59.914	91.699	60.826	66.896	58.948	63.13	64.987	62.549	71.197	62.862	63.264	62.243	62.353	99.202	73.655
																				58.75	94.599	59.462	60.667	59.896	66.395	94.631	76.43	59.336	57.074	60.713	58.615	60.179	56.498	73.848	65.618	61.405	65.602	75.519	85.232	66.069	62.925	99.189	64.701	63.73	63.362	99.183	63.268	62.314	64.126
																				59.234	59.519	59.223	59.678	92.069	60.605	60.473	100	59.65	57.951	57.24	60.283	56.838	60.54	81.936	88.03	61.592	87.835	62.406	61.073	63.058	74.392	63.688	62.979	64.343	61.663	62.52	64.227	63.22	63.28
																				100	68.562	61.7	57.398	62.637	60.362	60.393	100	84.235	86.785	60.621	59.763	58.496	56.942	63.797	61.536	61.861	61.895	75.266	74.726	88.768	77.058	94.57	63.499	63.921	62.706	63.74	99.2	64.2	99.195
																				100	94.599	60.162	88.522	59.747	57.841	100	60.286	61.457	87.395	60.545	59.678	60.179	57.272	71.912	87.273	92.194	87.157	62.355	76.503	93.288	87.725	63.072	62.72	63.672	74.228	63.457	63.832	99.202	62.372
																				69.449	69.606	59.364	60.292	59.222	85.771	71.002	100	59.416	59.938	73.237	56.68	59.644	87.063	60.516	62.004	76.062	62.187	81.948	63.134	62.673	60.49	63.371	62.521	71.37	63.186	63.447	62.15	63.791	63.304
																				94.635	70.297	59.105	59.774	69.383	59.889	63.503	60.277	74.091	58.89	57.176	60.644	59.561	56.631	61.737	76.14	80.183	76.278	75.21	61.529	64.656	89.461	73.581	99.188	64.706	62.139	61.985	99.2	62.14	64.27
																				61.244	60.463	69.418	59.76	76.032	74.379	60.118	60.308	59.459	87.989	58.331	60.644	56.556	58.179	57.677	91.764	75.555	91.667	61.992	67.063	75.722	65.534	99.189	63.75	63.116	63.647	62.853	62.708	99.202	99.195
																				60.675	90.932	58.865	59.84	75.541	57.8	63.165	60.66	69.643	60.181	86.982	88.424	60.582	56.501	57.442	61.684	62.037	61.652	62.406	75.765	76.283	62.473	73.425	94.668	63.66	99.186	74.295	63.856	62.56	63.818
																				59.491	59.679	72.999	59.498	58.771	88.625	57.42	71.511	59.725	86.411	87.695	60.644	60.582	59.994	57.438	61.967	75.463	61.895	63.141	62.841	62.673	62.866	63.643	63.167	62.968	66.516	63.195	63.542	63.8	62.211
																				60.124	59.326	69.418	62.402	61.851	60.349	57.219	60.681	59.704	60.472	60.261	60.644	88.377	56.625	61.608	92.307	86.933	62.282	75.542	75.775	65.181	63.261	65.646	63.446	62.742	62.712	62.345	63.623	63.546	99.195
																				58.93	59.711	75.878	60.431	61.733	59.599	61.243	63.022	69.491	74.442	59.468	93.181	60.582	58.254	57.972	75.99	76.525	92.175	62.487	62.788	62.673	66.252	87.469	73.703	99.192	63.63	63.773	61.907	63.597	63.593
																				98.036	56.775	75.979	59.774	58.666	60.366	57.986	60.89	76.494	93.005	88.573	74.502	60.582	59.994	58.412	80.052	59.848	76.521	75.31	81.995	62.636	63.161	74.835	99.188	63.878	64.808	99.183	63.34	61.877	62.59
																				62.775	57.213	58.873	59.455	62.02	60.098	58.686	60.555	100	60.257	60.574	87.762	93.167	59.428	87.145	75.517	76.456	80.53	89.255	75.638	75.54	88.692	66.239	73.436	94.657	63.806	66.579	74.181	63.297	63.906
																				68.794	87.246	59.822	69.689	60.83	92.001	58.137	60.592	100	60.501	86.853	73.152	74.41	59.392	57.497	61.585	61.574	75.936	62.487	62.476	81.464	93.258	64.786	63.698	63.238	63.538	62.858	63.318	74.053	63.631
																				99.981	59.675	59.526	59.164	58.783	62.531	61.128	69.207	60.114	69.483	60.833	60.769	87.713	56.359	59.468	86.925	76.884	62.524	64.868	62.841	75.956	62.735	62.766	65.729	63.582	71.247	63.799	62.278	63.322	63.655
																				69.477	86.747	59.59	73.25	66.539	59.588	57.524	61.638	100	69.483	75.02	57.178	73.059	56.84	57.508	76.494	61.372	75.78	62.487	63.598	64.704	65.024	74.526	87.472	73.785	65.174	64.853	63.959	62.219	61.951
																				60.583	59.416	69.125	69.689	59.133	59.275	58.969	60.507	60.13	59.507	93.248	60.644	60.68	60.438	61.128	59.733	61.998	87	62.472	75.978	85.146	75.672	77.148	75.053	99.192	63.536	63.99	99.2	63.915	63.406
																				70.471	59.614	60.618	76.167	61.851	69.246	60.698	70.731	60.146	69.483	60.621	60.509	57.075	60.438	57.579	76.373	66.612	76.9	92.266	62.979	62.857	76.291	88.403	66.483	63.093	63.528	63.624	66.642	99.202	74.03
																				100	59.675	60.171	76.434	58.737	75.965	60.919	60.491	60.376	69.483	60.848	73.171	60.582	88.763	59.416	61.643	62.152	60.54	76.162	75.764	58.44	62.735	60.789	64.922	73.587	62.866	71.346	63.345	66.533	63.309
																					59.601	62.826	59.143	72.99	75.539	57.185	94.569	71.596	69.436	69.694	57.114	60.37	60.438	61.128	76.866	76.438	76.81	76.69	89.374	64.551	65.869	89.438	62.843	63.867	62.796	65.44	63.87	63.302	62.27
																					59.337	94.573	60.016	61.926	58.953	60.462	60.417	60.447	59.77	69.694	58.295	73.078	60.438	60.776	61.279	76.401	64.046	87.322	62.979	75.877	62.735	66.252	74.754	66.043	99.186	64.011	65.008	63.894	64.024
																					56.812	59.825	84.582	61.851	61.863	66.678	60.476	63.1	59.856	60.001	86.925	57.022	93.128	57.712	62.019	86.446	77.241	64.368	65.487	61.764	62.697	62.821	77.356	87.432	63.738	63.652	64.112	64.884	99.195
																					59.401	68.605	84.624	62.23	61.789	60.749	100	60.792	59.68	69.694	87.653	58.172	74.489	60.756	66.651	61.038	61.835	74.69	62.979	62.673	75.501	63.607	88.732	75.023	94.643	63.085	63.804	64.118	66.581
																					100	94.573	59.2	62.123	58.822	60.689	70.956	60.471	75.653	69.694	60.298	86.911	87.921	57.349	62.134	73.573	61.872	62.675	62.963	62.268	81.371	63.373	61.155	66.526	63.107	62.844	63.329	63.794	63.412
																					69.46	69.714	56.929	58.991	62.017	58.11	63.382	60.397	59.381	69.641	59.458	87.605	73.071	57.884	76.427	76.614	62.564	58.211	92.267	85.129	75.999	66.427	89.504	65.045	63.463	99.183	71.286	63.213	63.895
																					94.599	70.307	56.923	60.687	60.684	85.974	60.056	60.413	59.715	60.006	88.532	60.236	60.468	61.474	76.294	58.952	67.007	92.363	76.593	58.786	65.519	63.325	66.288	63.139	73.774	63.885	65.353	71.158	64.891
																					61.141	59.907	59.622	59.667	58.921	59.945	63.022	69.243	69.483	60.196	60.619	59.328	56.96	61.474	86.628	89.345	62.55	61.874	77.215	85.161	85.007	88.995	63.178	63.378	99.186	94.632	64.163	65.268	64.229
																					60.722	60.589	60.286	57.379	66.408	74.626	57.374	61.552	62.388	60.048	86.817	88.483	60.438	89.105	60.734	61.836	76.805	62.487	88.227	61.003	62.958	93.544	63.676	75.314	62.972	63.315	63.836	64.157	63.842
																					59.679	90.892	85.537	89.43	59.386	58.092	61.067	60.316	59.148	75.83	60.858	60.538	60.128	61.474	76.629	61.237	76.841	62.386	64.994	74.724	58.962	65.057	63.401	77.351	73.524	63.64	63.196	63.815	63.288
																					60.184	59.813	59.285	60.173	61.863	88.678	58.057	70.715	59.459	59.425	74.957	86.775	73.102	61.474	58.841	62.009	86.413	74.741	75.083	76.438	64.704	62.966	66.58	88.701	63.743	73.794	62.757	63.056	71.132
																					59.114	59.475	60.286	59.608	59.369	60.484	57.845	60.438	59.406	59.988	93.22	60.79	56.768	93.545	89.443	61.578	61.323	58.347	63.194	62.967	75.86	65.264	63.478	61.388	65.884	99.183	99.2	62.836	65.304
																					99.981	59.873	59.274	59.86	72.923	59.892	57.325	94.653	59.756	69.694	60.644	74.872	57.915	75.085	61.962	74.229	73.866	74.714	58.607	61.391	61.841	75.514	89.062	89.492	87.35	63.153	64.076	99.202	64.221
																					59.564	56.779	59.844	59.717	61.903	60.688	58.419	60.258	84.287	62.695	60.92	93.195	87.067	88.081	61.227	74.762	76.806	60.007	64.896	67.264	62.735	76.111	93.499	66.457	74.919	73.634	94.597	64.025	63.868
																					62.703	57.289	85.669	59.214	61.863	60.549	57.077	60.316	61.523	59.176	69.666	60.582	87.607	73.451	62.135	64.458	63.613	86.433	92.413	75.683	62.314	62.966	65.236	66.356	66.407	63.86	63.983	94.56	63.1
																					68.874	87.567	56.813	62.624	62.29	91.984	60.89	100	59.525	59.095	69.666	60.839	60.095	61.773	61.752	62.026	59.456	87.252	62.184	62.673	84.997	66.254	63.034	63.789	65.13	87.468	63.789	63.957	62.901
																					99.981	59.81	59.982	60.478	58.927	62.671	57.444	71.043	73.941	59.723	60.036	69.58	59.083	57.926	74.204	62.179	89.209	61.999	62.979	75.681	59.135	62.966	65.376	63.545	63.72	62.535	73.792	63.755	99.195
																					69.577	86.862	69.39	59.839	62.14	59.883	58.684	63.417	59.59	59.789	69.666	69.58	88.6	61.474	74.711	72.365	62.052	61.102	62.698	62.62	85.029	62.919	75.673	66.534	63.27	62.877	99.2	73.654	64.091
																					70.55	59.575	60.41	59.218	59.195	59.686	60.548	59.966	69.829	60.171	69.666	59.956	60.421	61.322	81.931	82.062	61.396	65.76	75.136	81.9	60.95	75.401	76.336	63.658	75.24	65.57	63.361	99.202	94.524
																					60.61	59.775	60.961	70.234	60.535	69.421	60.695	63.1	59.797	84.33	69.615	69.58	86.852	73.436	64.045	60.868	62.35	87.87	58.742	75.553	74.702	81.199	63.034	89.056	77.254	65.837	73.705	63.204	64.057
																					59.192	59.81	60.724	59.243	59.742	76.287	57.099	57.252	59.756	62.016	60.041	69.58	60.638	57.889	72.338	57.652	61.739	62.487	75.108	62.579	76.537	75.809	66.281	93.482	88.678	62.535	64.015	73.598	63.864
																					69.576	59.762	60.129	73.268	74.138	75.755	60.253	57.137	69.483	59.974	60.277	69.529	75.064	58.722	60.87	57.665	74.591	87.111	60.289	62.673	63.049	65.831	63.034	65.212	61.882	86.297	87.461	63.997	73.661
																						59.482	94.634	70.234	57.521	58.95	66.525	61.131	76.393	74.033	60.096	59.958	93.291	87.272	62.311	58.844	60.413	62.798	87.271	63.437	61.433	85.204	62.983	63.113	89.567	65.837	62.732	87.49	99.195
																						87.533	60.379	76.095	89.344	61.777	60.555	57.914	100	59.978	59.172	60.214	60.438	87.728	57.727	57.474	64.575	76.511	88.154	75.896	67.447	62.814	75.583	65.682	66.297	65.295	63.069	62.578	63.29
																						56.875	63.126	76.788	60.24	59.385	60.504	57.703	100	70.034	75.797	60.013	60.686	61.273	57.623	62.482	63.484	91.624	62.395	62.855	75.708	59.039	81.369	76.385	66.652	65.051	66.072	62.92	73.563
																						59.535	68.878	59.215	59.608	61.82	58.028	57.118	60.009	60.222	59.362	59.079	93.203	60.062	57.597	58.199	59.88	61.948	61.575	64.916	64.417	64.993	76.255	76.343	66.28	62.714	66.375	66.053	64.106
																						100	94.634	60.011	60.019	58.821	85.978	58.353	100	59.992	60.033	75.726	69.507	65.209	61.889	58.811	59.928	62.487	66.227	75.668	62.735	75.649	65.949	63.113	63.666	63.553	62.732	66.348	77.83
																						69.42	70.096	85.065	59.91	61.895	59.926	56.891	60.04	69.694	69.666	59.247	69.507	88.847	58.217	87.086	59.806	62.824	89.011	89.321	75.68	61.968	85.302	66.502	63.441	62.723	86.294	62.578	63.599
																						94.573	70.728	85.544	59.462	60.659	74.737	60.792	60.025	76.634	62.737	59.952	59.798	61.448	58.827	57.56	62.622	92.139	62.979	62.855	62.673	62.966	62.924	63.113	67.219	59.062	66.377	86.368	63.876
																						61.39	60.425	59.268	62.641	58.936	95.119	57.251	60.295	100	59.249	69.58	69.507	87.007	87.095	60.132	75.161	76.741	87.655	65.961	81.782	62.268	59.288	63.07	63.635	63.607	65.722	66.32	67.022
																						60.811	60.801	56.88	60.449	66.656	58.033	58.623	71.477	100	59.031	62.609	69.507	61.699	57.646	57.775	65.045	80.661	63.271	62.855	75.539	85.194	65.044	75.546	89.025	61.145	65.472	65.778	67.402
																						59.813	90.888	56.968	60.031	59.389	88.642	60.471	60.294	60.448	59.738	59.157	69.462	75.679	59.88	61.56	62.422	76.044	76.99	62.838	63.105	59.31	75.829	81.427	93.44	58.95	62.957	65.452	63.599
																						60.345	60.275	59.636	59.775	61.777	60.592	60.432	62.953	100	59.823	58.92	59.791	93.526	57.822	57.672	62.428	62.69	91.664	92.218	62.735	85.22	62.229	76.238	65.059	60.317	64.394	62.822	78.267
																						59.442	59.751	60.182	59.517	59.573	59.838	56.924	60.631	60.371	60.231	59.222	60.018	61.474	61.599	59.75	72.6	75.973	62.552	76.518	63.54	60.88	63.034	66.13	62.951	65.929	62.898	64.351	67.005
																						99.981	86.013	85.499	70.296	72.975	60.81	60.212	60.453	60.42	84.325	59.63	59.888	61.77	57.779	61.56	82.073	87.137	62.979	77.134	75.905	74.444	62.251	85.263	65.501	65.317	59.532	62.76	66
																						59.871	60.392	59.152	59.516	61.901	60.534	66.659	60.308	60.637	62.031	59.732	58.759	93.364	59.461	61.04	61.244	77.037	63.365	88.17	62.967	76.367	85.304	63.105	76.265	60.994	63.837	59.433	66.316
																						62.79	56.99	60.182	73.331	61.777	91.89	60.471	60.332	71.664	60.019	60.141	75.54	69.89	61.599	57.996	57.658	60.82	92.33	65.441	65.21	62.999	59.369	59.41	76.235	62.535	61.454	63.677	63.947
																						68.917	57.522	59.48	70.296	62.304	62.483	60.523	69.269	60.353	74.013	84.294	58.984	69.89	60.887	60.991	57.864	77.121	65.495	74.997	75.737	61.543	85.334	65.358	62.951	63.37	59.374	61.278	65.731
																						99.981	87.636	59.893	76.268	58.859	59.612	57.873	61.499	63.315	60.046	61.911	59.795	61.082	57.885	57.335	58.955	64.321	76.437	63.077	89.229	67.38	61.28	75.8	65.603	65.211	60.594	59.286	63.165
																						69.689	60.275	85.631	77.02	62.138	59.608	60.139	60.225	59.999	70.009	59.937	69.507	69.89	60.888	57.893	57.457	77.39	80.611	58.458	62.967	75.466	74.645	62.382	66.351	76.64	66.384	60.404	60.335
																						70.562	86.848	56.765	59.492	59.165	69.207	57.708	70.632	60.649	60.291	73.942	62.388	69.89	57.443	61.828	62.77	62.195	77.392	65.359	66.663	64.162	76.826	63.113	62.951	75.008	65.746	66.378	64.453
																						59.835	59.961	60.043	60.016	60.578	76.355	85.852	60.379	60.719	60.029	59.957	58.848	69.835	57.957	73.878	58.244	62.479	62.965	92.366	62.967	62.966	63.293	62.462	62.908	61.946	76.497	65.731	63.089
																						60.735	59.981	69.947	84.995	59.826	75.637	60.397	94.848	60.808	69.666	69.922	58.731	60.862	61.919	89.616	59.016	63.071	76.308	62.022	62.948	75.436	61.543	85.265	75.443	65.362	61.227	76.447	60.778
																						59.403	60.275	60.312	59.465	74.41	58.867	60.399	60.088	60.697	76.606	60.212	58.911	60.873	61.919	61.828	86.93	67.184	87.159	62.855	92.125	62.9	67.516	59.527	81.333	62.443	62.732	61.07	61.145
																						69.688	60.179	60.94	56.956	57.835	61.638	60.619	60.17	69.484	100	59.947	59.456	60.967	89.547	61.828	57.546	62.885	77.378	62.571	76.527	81.639	75.643	85.295	76.113	64.517	64.071	62.578	67.225
																							60.033	60.648	73.006	89.508	59.271	86.612	100	61.811	100	69.58	59.575	59.602	61.919	93.504	60.694	77.062	61.093	75.051	77.234	75.331	65.824	61.491	65.957	65.412	65.638	64.04	66.492
																							87.586	60.264	57.078	60.433	61.706	86.602	70.907	60.639	60.503	76.532	59.931	76.002	61.919	76.054	57.712	76.933	77.73	58.59	88.065	62.994	64.213	74.625	85.193	76.267	77.076	65.62	76.167
																							57.042	94.614	85.448	59.909	58.781	59.889	63.232	70.639	100	100	84.22	60.073	93.596	88.007	57.651	86.317	64.597	75.022	66.366	62.966	63.034	76.829	62.976	61.809	75.322	77.041	63.025
																							59.953	60.279	60.232	60.332	61.77	74.905	59.784	60.853	60.401	100	61.64	61.11	76.023	88.946	57.647	61.548	77.792	60.29	75.039	63.398	75.706	63.462	59.367	65.818	62.342	75.621	63.599
																							100	63.125	85.411	60.307	60.493	95.707	62.953	94.829	60.499	60.417	59.824	69.89	88.128	62.063	60.167	73.988	62.862	87.212	63.202	75.687	63.134	61.718	65.189	66.155	65.883	62.21	64.495
																							69.689	69.129	59.667	60.192	58.797	57.943	57.069	60.576	60.684	100	73.695	63.281	74.039	57.953	62.08	77.097	63.004	88.097	58.987	65.955	81.714	67.488	75.702	87.397	62.638	65.801	66.418
																							60.286	94.614	59.14	62.778	58.764	88.893	56.956	60.448	60.065	60.345	59.755	59.604	62.162	61.828	62.08	63.914	63.641	62.26	65.478	63.339	75.531	75.644	62.243	74.98	65.477	62.483	84.034
																							94.634	70.721	60.232	60.821	66.583	60.413	60.87	100	71.639	60.426	69.853	59.987	58.016	61.773	61.756	59.792	67.331	61.489	92.313	65.346	63.023	65.911	62.951	66.405	65.98	65.484	73.936
																							61.673	71.135	59.586	60.531	59.32	59.785	57.7	71.035	60.283	60.614	59.977	59.66	61.919	74.18	58.124	89.27	63.417	66.238	62.156	75.639	63.034	64.263	62.87	65.192	77.062	65.919	63.604
																							61.158	60.322	60.028	60.271	61.638	60.655	57.42	63.587	63.344	59.972	59.864	60.356	61.392	58.141	61.559	62.586	77.44	88.964	62.967	89.117	63.431	63.113	85.195	63.918	62.199	77.001	66.893
																							60.275	60.744	85.544	60.152	59.469	60.319	56.92	60.226	60.077	71.571	69.507	60.805	74.084	59.201	57.277	61.707	77.598	62.855	62.638	63.339	75.882	75.669	59.477	63.406	66.405	62.102	64.156
																							60.841	90.887	56.86	60.08	72.811	92.05	58.152	63.315	60.58	60.179	76.286	61.043	58.131	87.148	57.872	62.832	63.967	87.593	75.108	66.786	66.187	63.223	85.226	75.314	66.075	66.369	66.381
																							59.902	60.278	60.141	70.663	61.675	59.797	56.701	59.999	60.754	63.217	59.829	84.616	59.013	87.725	62.114	62.114	86.294	63.15	59.003	63.339	63.398	81.745	61.867	77.335	87.33	65.933	66.898
																							100	59.505	70.029	59.939	61.638	62.523	60.631	73.195	60.843	59.984	100	62.414	87.349	61.661	74.21	74.754	61.782	76.932	75.079	63.307	65.311	75.501	74.529	88.742	75.341	87.243	83.841
																							60.403	86.434	60.393	73.702	62.149	59.642	57.051	59.999	60.757	60.479	100	59.312	87.857	60.718	89.481	60.617	74.333	91.617	60.418	92.309	75.893	63.239	76.708	61.933	66.977	75.215	63.818
																							63.07	60.401	60.777	70.663	58.783	59.497	58.604	73.015	69.464	60.666	60.347	60.99	61.575	65.557	62.114	64.744	77.463	62.742	87.089	76.307	89.155	63.113	63.322	89.596	65.596	67.028	67.415
																							69.141	57.004	60.481	76.658	61.977	69.243	60.259	79.048	61.842	60.785	100	74.055	60.267	74.104	62.114	63.855	64.384	62.855	87.989	77.019	63.398	65.811	62.188	66.497	64.221	65.644	87.443
																							100	57.559	60.411	77.463	59.082	76.514	60.244	73.105	60.684	60.699	60.162	60.877	65.719	61.828	93.407	60.505	60.067	63.251	62.377	88.11	66.785	63.616	68.126	66.673	63.443	64.148	62.604
																							69.996	87.745	94.572	59.899	60.434	75.868	56.725	60	70.607	69.39	60.194	70.196	89.026	87.451	76.418	60.41	90.249	92.286	61.529	66.748	63.398	75.855	75.512	66.355	75.559	63.391	62.924
																							70.916	60.278	60.483	60.512	59.819	61.552	60.191	56.99	60.892	61.735	60.482	60.98	61.601	61.993	87.821	60.17	63.137	65.877	66.425	74.887	63.364	66.247	65.77	63.772	78.026	75.511	66.167
																							60.292	87.183	63.113	85.121	74.511	59.201	66.458	60.626	94.811	60.603	59.685	60.919	87.558	76.283	63.486	62.947	62.073	76.434	88.882	63.164	92.249	63.536	64.321	63.627	88.751	77.906	66.401
																							60.932	60.035	68.999	60.042	92.501	61.552	60.453	56.866	60.646	70.524	71.484	69.89	62.095	93.616	88.833	75.372	63.249	80.546	65.192	59.166	76.597	65.611	62.951	67.538	62.323	88.7	62.604
																							59.811	59.769	94.572	57.226	57.79	58.894	60.471	58.418	60.48	60.819	59.994	76.778	76.359	61.494	62.305	65.236	62.628	77.315	62.967	65.633	77.287	76.53	75.57	63.693	89.675	62.202	86.313
																							69.996	60.278	70.622	73.078	89.496	59.478	57.818	72.457	100	94.788	62.94	61.062	93.617	61.828	57.951	62.603	75.003	62.83	87.544	92.215	88.443	89.142	63.066	89.061	66.445	89.629	75.234
																								59.952	60.368	73.158	60.507	58.72	59.949	73.751	71.024	60.556	59.699	100	61.919	61.959	62.114	62.925	61.012	76.217	63.266	62.441	66.812	63.536	81.64	93.42	67.252	66.261	66.373
																								60.06	71.058	57.399	59.852	61.931	57.664	59.73	63.592	60.418	60.216	100	62.057	93.393	62.116	73.405	65.471	87.116	76.985	63.339	75.148	67.029	75.394	65.135	67.23	67.248	65.787
																								87.948	60.434	85.572	60.45	60.363	85.774	59.999	60.209	100	60.496	61.414	93.458	70.47	74.598	82.308	64.508	77.301	91.551	62.531	63.321	63.536	63.131	63.158	63.891	67.103	65.486
																								57.028	60.616	60.348	60.29	72.92	60.308	72.999	63.344	70.954	60.564	100	70.158	60.979	58.17	61.533	61.027	61.019	63.245	74.95	59.418	63.51	62.951	65.844	63.744	63.828	62.848
																								60.009	59.863	85.439	60.353	60.527	60.28	60.159	60.533	63.463	60.571	61.209	70.158	61.587	59.734	57.881	61.098	77.655	62.967	59.249	65.73	92.223	65.684	76.38	67.563	63.691	64.475
																								100	58.343	59.846	62.742	66.676	60.515	72.526	60.077	60.068	69.193	61.138	61.591	70.47	87.006	58.096	60.871	64.929	63.375	74.921	92.15	76.573	63.478	76.422	63.914	67.468	62.818
																								70.234	73.816	59.513	60.666	58.722	86.532	60.036	73.14	63.217	61.49	61.519	70.158	70.47	87.54	59.059	63.281	77.721	92.222	60.435	62.632	77.28	75.747	63.158	89.097	63.828	59.455
																								60.182	60.342	60.348	60.545	58.717	86.477	80.312	60.077	60.4	60.469	60.564	70.158	70.436	61.917	57.649	75.765	62.714	77.444	86.937	63.398	88.411	66.129	65.761	93.379	89.043	63.711
																								94.614	60.037	60.046	60.257	61.596	59.677	73.35	72.947	59.984	70.409	71.912	70.098	61.139	61.14	62.799	65.427	62.832	76.572	88.047	62.599	67.025	63.409	66.629	65.437	93.337	61.335
																								61.851	60.336	60.674	59.845	61.552	75.232	60.35	79.01	73.043	60.6	61.128	61.166	61.291	65.664	58.427	63.12	63.472	80.447	62.439	75.214	75.125	65.434	63.158	63.232	65.575	59.312
																								61.116	60.896	85.556	60.018	59.046	95.706	57.183	73.05	59.984	94.737	63.774	61.223	61.24	74.529	59.125	63.455	67.493	65.352	61.532	59.395	63.537	76.476	63.112	65.763	63.193	60.442
																								60.278	90.95	57.266	60.116	61.652	57.876	57.127	98.541	72.849	60.365	60.531	61.279	59.948	62.114	86.863	73.84	63.245	62.934	66.427	75.199	59.541	89.231	64.396	76.47	65.61	66.44
																								60.758	60.339	60.217	70.731	58.867	88.886	61.073	60.062	78.936	60.314	61.551	59.873	76.068	87.407	57.697	82.418	77.363	76.121	88.804	60.768	66.083	63.409	75.606	76.42	76.373	65.785
																								60.031	59.776	70.434	60.012	61.743	60.332	57.772	56.957	72.946	100	61.209	75.919	60.232	62.239	60.995	62.02	77.525	87.054	64.91	86.944	92.122	66.4	81.46	63.232	76.318	76.392
																								100	86.352	60.592	73.93	59.486	59.871	57.562	60.639	98.536	70.937	61.544	60.096	61.438	76.419	57.977	59.615	64.403	77.468	63.339	88.439	62.808	66.91	76.33	66.038	63.193	61.103
																								60.287	60.496	60.334	70.731	58.809	60.573	57.031	56.834	59.959	60.567	61.536	61.429	70.47	93.547	57.879	58.407	86.226	61.262	87.408	62.776	63.536	63.409	66.211	66.492	66.098	62.604
																								63.058	57.096	61.041	77.042	62.046	60.214	58.37	58.419	56.837	63.3	69.542	70.158	63.995	61.742	57.777	62.546	61.651	77.841	63.659	61.755	62.908	63.383	85.376	63.232	66.331	64.062
																								69.383	57.653	60.658	77.855	86.609	91.971	56.928	72.402	60.507	59.887	62.027	63.463	60	62.114	60.278	58.315	74.213	66.043	76.813	66.556	75.192	92.172	63.164	63.184	63.193	65.654
																								100	87.661	60.51	59.942	59.788	59.876	60.649	73.694	56.716	62.94	60.165	59.911	60.291	62.38	62.347	59.315	77.432	77.903	91.502	88.89	59.558	76.487	59.417	64.595	63.156	76.993
																								70.643	60.339	94.631	60.33	74.736	62.504	57.201	59.802	58.299	60.089	61.507	60.164	60.019	93.309	62.347	58.062	64.804	62.841	63.131	65.787	75.177	77.195	65.49	75.611	64.655	75.611
																								71.352	73.52	60.64	85.137	92.656	59.733	58.516	60.077	72.295	59.699	70.693	59.936	60.964	70.613	61.757	58.15	60.082	62.948	63.339	65.042	61.022	88.393	75.865	81.588	75.506	62.265
																								60.173	60.06	63.252	60.178	57.712	59.593	60.343	72.943	73.595	73.254	61.512	60.679	61.105	61.299	58.255	57.899	90.212	63.596	63.298	63.398	86.902	66.871	62.387	76.306	81.51	65.836
																								60.864	59.783	69.204	57.11	90.044	69.269	60.351	60.267	59.728	59.699	94.74	61.134	61.379	61.777	61.671	61.927	63.026	67.756	92.149	87.608	88.407	75.029	63.158	66.065	76.197	62.498
																								59.581	60.339	94.631	73.067	60.316	76.418	56.872	72.461	59.984	72.783	61.414	61.44	84.7	70.613	57.522	58.252	61.947	77.689	77.359	63.796	63.001	63.509	63.17	86.026	65.897	65.499
																								70.643	60.107	71.052	73.115	59.851	75.698	60.504	60.114	72.839	79.1	61.367	84.715	63.046	70.613	58.038	63.047	63.145	63.363	76.333	77.047	61.937	59.582	85.378	63.238	85.942	65.999
																									87.078	60.498	85.168	60.395	61.499	66.51	80.271	60.18	73.03	100	62.557	59.798	70.582	62.734	86.871	62.512	77.501	80.464	91.441	66.521	65.928	59.545	59.489	63.156	76.966
																									60.261	71.431	57.335	60.119	59.136	60.719	73.291	72.372	98.606	71.361	59.612	61.343	61.293	74.403	61.236	74.926	65.874	65.696	63.234	88.883	92.07	85.393	65.331	59.433	62.121
																									87.855	60.624	85.601	60.359	61.499	60.738	60.444	60.016	59.63	61.58	61.388	70.47	61.565	89.629	58.031	61.288	64.457	65.081	63.398	65.903	62.726	62.01	75.919	65.232	66.45
																									57.147	60.876	60.491	60.308	58.861	58.258	57.126	80.2	56.515	64.27	74.157	61.335	61.407	62.734	58.146	65.983	86.083	62.873	63.331	65.192	63.409	74.702	62.296	75.825	65.904
																									60.077	60.12	85.485	62.877	59.409	60.465	56.871	73.193	60.199	61.099	61.326	70.75	59.254	62.734	60.49	64.935	64.567	75.98	92.122	63.536	63.497	76.923	63.232	62.234	87.193
																									100	58.692	59.847	60.553	58.625	58.046	57.072	60.354	56.354	63.774	70.416	61.231	60.237	93.676	62.546	61.547	61.646	87.041	77.606	87.597	75.097	63.523	63.381	63.193	75.16
																									70.296	73.962	59.537	60.528	61.842	86.233	61.016	57.04	57.957	61.426	61.137	61.152	75.974	76.564	58.311	61.369	74.302	77.306	76.52	63.95	59.574	62.514	86.022	63.318	67.065
																									60.232	60.473	60.491	60.174	60.141	60.808	57.737	56.754	72.116	60.531	61.19	74.394	60.631	87.783	58.402	61.286	77.594	61.279	80.628	77.055	75.082	68.487	59.548	85.937	65.638
																									94.572	60.174	60.238	59.708	72.756	60.684	57.516	56.956	73.582	73.663	70.158	70.47	61.624	63.813	58.757	63.569	65.732	77.669	65.846	91.415	61.494	75.7	86.045	59.503	64.176
																									61.863	60.544	60.737	60.149	60.316	60.97	56.984	60.881	59.416	60.531	76.727	76.889	70.613	88.936	62.046	75.696	60.269	66.292	65.062	63.393	86.816	65.969	62.126	85.96	63.455
																									60.938	61.185	85.581	59.974	66.547	86.85	58.319	57.631	59.699	73.168	61.322	61.295	64.273	62.745	58.473	65.313	90.135	77.754	62.915	63.536	88.388	64.454	74.673	62.07	75.441
																									60.339	91.114	57.164	70.715	58.656	86.654	56.878	57.412	72.952	79.067	100	100	60.299	58.164	64.677	62.976	63.13	62.845	76.146	66.171	62.898	63.158	76.908	74.564	77.834
																									60.605	60.393	60.349	59.924	58.636	60.16	60.58	56.872	59.954	73.428	100	61.451	60.582	62.734	61.681	63.351	62.057	63.223	87.094	63.497	62.436	75.791	66.182	76.793	88.726
																									60.148	87.836	70.505	74.082	61.681	75.545	57.163	58.18	72.353	98.686	62.033	61.952	60.315	62.438	64.907	73.819	63.223	63.488	77.821	92.095	67.234	63.256	63.463	66.115	62.299
																									100	60.377	60.753	70.715	61.499	95.697	58.454	56.759	59.691	60.507	100	100	61.668	74.815	77.942	82.348	62.575	67.732	61.652	65.932	88.855	81.746	62.489	63.404	89.804
																									60.342	86.481	60.33	77.264	58.961	58.226	60.297	60.479	80.512	57.486	61.539	61.431	61.244	58.509	59.136	61.842	74.952	77.502	77.957	76.897	65.804	75.517	68.457	62.433	66.242
																									63.056	60.611	60.832	78.047	61.613	88.813	60.323	57.06	73.338	61.446	61.643	61.574	61.517	60.147	64.928	57.962	63.085	63.325	66.331	77.975	65.284	63.324	75.67	68.399	67.27
																									69.246	57.37	60.691	59.847	58.834	60.697	56.822	58.339	60.058	57.398	61.962	61.836	84.688	86.921	61.317	59.461	61.793	77.281	78.232	63.424	63.409	63.158	66.168	75.554	67.132
																									100	57.962	60.466	60.212	61.835	60.167	66.48	60.186	73.415	58.503	60.985	60.929	63.309	87.516	61.828	58.246	67.008	66.255	63.111	77.588	87.536	65.896	64.635	66.101	63.93
																									70.533	73.737	60.566	86.265	59.369	60.927	58.246	60.214	56.753	72.426	72.338	72.365	60.132	62.27	61.818	62.445	65.819	64.853	63.311	77.813	63.821	63.728	63.232	64.832	63.687
																									60.349	60.393	94.569	85.774	58.769	60.533	60.754	56.707	56.39	73.805	61.599	61.56	61.489	61.438	64.95	58.171	62.018	86.036	63.521	66.544	76.963	75.902	75.75	63.193	67.459
																									71.26	73.668	60.6	84.498	61.983	91.862	60.492	60.018	56.695	60.14	64.084	64.409	70.613	65.861	63.154	59.155	61.815	65.841	67.871	77.57	91.357	66.145	63.33	75.631	63.827
																									60.24	60.206	63.123	60.136	86.472	60.219	60.707	60.018	60.591	60.531	60.991	100	61.525	74.779	74.72	57.896	61.819	64.314	77.75	63.745	63.309	63.547	82.42	63.292	89.106
																									60.724	60.049	68.993	73.391	59.578	62.813	58.379	73.155	57.357	64.495	62.132	60.939	70.883	62.734	89.633	58.291	64.462	61.879	63.544	66.762	63.409	65.7	75.541	82.348	93.345
																									59.774	60.393	94.569	56.941	75.049	60.149	60.436	60.018	57.046	73.248	61.842	62.162	61.455	87.358	63.154	57.729	75.753	74.07	77.555	63.273	66.105	76.565	63.346	75.435	65.663
																									70.533	60.532	71.032	85.641	92.567	59.901	58.017	60.018	56.64	60.69	62.038	62.041	61.248	62.904	63.154	61.83	63.579	77.375	66.271	61.876	63.405	89.267	63.232	63.324	63.203
																										87.371	60.616	57.339	57.657	69.484	86.178	59.949	58.018	72.698	62.059	61.986	74.474	76.665	93.735	58.374	62.305	65.8	64.967	65.222	92.046	63.547	66.32	63.193	65.609
																										60.838	71.31	73.243	90.028	76.697	60.843	72.971	56.694	60.56	69.824	61.928	70.613	93.544	77.176	62.913	65.294	60.172	86.281	78.247	65.762	66.498	63.664	66.249	76.307
																										88.19	60.735	60.438	60.225	75.998	60.719	78.927	60.216	80.496	62.419	70.33	77.075	62.089	88.754	86.82	63.053	90.406	66.148	63.266	76.774	67.169	75.932	63.587	76.271
																										57.547	60.634	85.961	59.967	61.811	61.004	72.966	56.703	73.464	60.485	62.795	61.418	62.734	64.502	61.277	63.417	63.215	64.423	67.875	77.91	63.547	66.706	64.939	63.203
																										60.157	60.039	59.968	60.313	59.37	72.395	98.775	58.151	60.957	62.049	60.566	100	62.918	75.208	57.891	73.638	61.981	61.958	80.619	63.289	63.519	63.66	75.852	66.186
																										60.433	58.561	59.619	60.015	61.811	86.804	59.977	59.916	73.668	71.162	61.898	61.806	93.29	63.215	57.987	82.221	63.211	74.593	76.512	66.722	65.861	65.685	66.771	66.338
																										100	74.043	60.438	60.33	59.447	73.526	56.753	59.996	57.959	62	71.238	62.217	71.114	58.542	60.392	61.919	62.613	77.758	87.054	77.495	92.221	76.848	63.592	63.203
																										70.663	60.417	60.207	60.285	59.667	86.6	73.078	56.451	57.464	94.807	61.946	100	61.546	64.783	62.445	58.041	75.145	65.925	66.213	77.745	76.656	89.337	65.509	63.169
																										60.348	60.084	60.522	62.692	59.072	60.144	60.018	56.815	57.841	61.647	94.889	61.69	62.247	63.154	58.401	59.814	63.4	60.617	63.765	66.377	77.249	63.66	76.843	65.664
																										94.631	60.591	86.005	60.444	62.172	75.5	60.48	59.731	61.702	61.755	61.549	61.872	71.114	62.847	58.241	58.715	63.238	90.793	77.752	77.481	88.425	67.068	89.285	64.683
																										61.777	61.14	57.029	60.448	60.506	95.678	98.586	59.731	58.553	100	61.605	62.052	60.224	75.246	58.576	62.831	61.776	63.412	65.313	63.695	67.145	67.147	63.592	75.422
																										61.128	91.071	60.401	60.086	73.429	58.215	56.767	73.371	58.374	71.723	100	63.112	71.114	58.865	61.957	58.668	67.213	62.395	86.236	66.594	75.081	63.66	67.081	81.463
																										60.393	60.476	60.237	59.683	59.914	88.773	58.353	59.731	57.748	61.958	71.782	59.88	71.079	60.405	58.316	59.643	66.237	63.27	66.195	63.616	63.595	63.63	66.971	76.117
																										60.749	87.79	60.512	60.085	60.724	60.757	72.27	59.731	59.368	64.391	61.835	61.241	61.757	87.644	65.287	58.453	61.851	62.803	64.525	62.315	59.571	66.401	63.592	65.9
																										60.21	60.449	70.533	59.958	66.881	60.215	73.611	59.68	57.912	61.395	64.747	72.6	61.973	88.34	61.948	58.401	61.552	75.535	62.2	65.254	66.233	92.166	63.572	85.922
																										100	86.556	60.637	70.632	59.194	61.003	59.873	72.9	61.551	64.084	61.704	62.08	61.76	62.631	65.408	58.236	61.605	63.392	75.14	78.177	92.131	76.677	66.365	63.216
																										60.473	60.713	60.763	59.913	59.103	60.6	59.804	79.099	57.848	61.565	64.409	64.857	59.584	61.971	77.84	62.289	65.293	63.119	77.767	63.165	62.879	77.329	92.11	59.449
																										63.165	57.248	60.406	73.955	62.101	91.827	73.007	73.051	59.572	60.991	61.736	61.256	60.591	66.322	59.57	58.792	75.618	61.701	66.135	68.559	63.547	88.429	76.599	65.248
																										69.421	87.502	60.353	70.632	61.811	60.245	60.133	98.867	61.164	74.58	60.939	62.618	76.003	89.992	65.404	63.384	63.387	67.283	60.834	80.557	63.721	67.102	77.247	75.76
																										100	57.802	60.169	77.072	59.291	62.85	72.376	59.648	57.557	60.991	73.702	62.906	60.753	63.154	61.813	86.896	62.368	66.247	90.77	76.429	75.15	75.445	88.376	62.279
																										71.002	73.875	94.653	77.851	62.06	60.16	60.012	56.425	61.28	73.842	74.653	62.235	62.047	87.9	62.126	61.796	62.249	61.811	63.519	87.009	59.604	63.812	66.923	63.203
																										60.484	60.476	60.444	59.837	59.365	59.925	80.226	73.095	57.618	80.136	60.939	62.165	71.114	63.308	62.274	58.393	65.131	61.417	62.595	66.055	75.125	59.836	75.33	63.426
																										71.651	73.711	63.2	60.088	62.174	69.464	73.181	59.731	58.09	74.23	73.959	70.499	64.619	77.248	65.288	58.526	63.024	61.503	63.394	63.661	61.564	66.154	63.728	85.917
																										60.34	60.153	69.109	86.303	59.54	76.666	60.018	60.172	60.571	98.886	80.273	100	60.644	93.572	63.032	60.796	63.408	65.35	62.98	77.653	86.855	92.078	59.738	59.533
																										60.948	59.996	94.653	85.8	59.181	75.957	60.379	98.565	60.571	60.894	74.28	60.951	60.731	62.643	64.84	62.831	74.136	75.841	75.523	65.137	88.459	62.856	66.012	85.941
																										60.208	60.476	71.188	84.475	62.552	59.741	66.411	56.405	73.805	57.703	98.88	62.094	60.671	63.154	74.614	58.9	82.18	63.451	63.461	86.215	63.053	63.66	92.02	62.104
																										71.002	60.654	60.425	60.18	86.84	61.842	58.127	58.012	60.571	61.631	60.902	71.441	62.015	63.41	89.584	58.73	62.018	62.538	63.321	66.052	62.64	64.018	62.8	74.49
																											87.325	71.552	73.682	60.096	59.37	60.666	72.091	60.571	57.639	57.745	62.208	61.646	93.396	63.032	57.785	59.544	62.151	61.777	64.589	67.609	75.504	63.592	76.718
																											60.836	60.526	56.764	75.345	61.842	60.383	73.598	60.509	59.058	61.82	94.859	61.876	71.42	63.032	59.076	58.074	65.002	67.761	62.789	88.923	59.808	63.965	66.165
																											88.213	60.457	85.68	92.558	59.446	60.603	59.564	73.281	73.236	57.689	61.829	84.718	61.927	93.698	62.435	59.808	63.098	66.492	75.039	65.952	75.491	75.39	63.469
																											57.434	73.344	57.274	58.018	59.689	58.259	59.498	79.053	74.607	59.095	61.856	63.55	62.466	77.096	58.869	58.914	63.465	61.864	77.661	65.344	61.94	59.737	62.531
																											100	60.01	73.637	90.055	59.081	60.296	73.105	73.466	60.533	73.297	100	60.425	71.42	88.702	63.758	62.665	74.344	61.52	65.963	63.547	86.784	75.376	68.392
																											100	58.471	60.379	60.639	59.923	57.895	59.906	99.026	60.991	74.673	72.215	61.97	60.719	64.928	65.354	59.09	82.033	61.653	61.342	87.571	88.483	61.814	75.472
																											60.286	74.201	86.006	60.339	62.15	86.168	72.357	60.514	65.184	60.726	62.127	71.114	71.42	75.123	62.056	59.831	62.134	65.459	90.776	63.966	67.076	86.697	66.135
																											100	60.258	59.795	60.679	60.453	60.785	59.72	57.393	74.117	60.939	65.354	61.889	71.383	63.099	65.618	58.36	59.899	75.857	63.392	77.036	63.082	88.43	64.874
																											60.277	59.973	59.716	60.46	73.386	60.627	80.54	73.436	60.993	65.173	62.013	71.424	62.046	58.395	78.694	58.083	58.288	63.535	65.963	91.458	62.862	66.974	63.203
																											60.308	60.528	60.379	60.547	59.934	60.916	73.312	60.571	73.669	74.143	64.857	61.955	62.472	65.242	59.738	58.239	59.955	62.818	62.487	63.395	67.633	63.04	75.55
																											60.66	60.939	60.149	60.628	60.671	72.287	59.731	61.39	60.91	60.959	62.182	61.625	62.023	63.032	65.445	62.162	59.157	62.501	63.302	63.547	88.957	62.761	63.307
																											71.511	91.601	60.481	63.029	66.849	86.749	60.083	98.552	81.31	73.839	61.256	74.491	60.105	62.722	61.876	58.75	63.243	65.007	62.937	66.248	66.489	67.522	82.273
																											60.681	60.316	86.065	60.46	59.192	73.427	73.396	57.456	74.09	60.861	74.14	71.114	60.987	75.161	62.086	63.519	59.34	63.595	75.397	63.615	65.75	88.901	75.364
																											63.022	88.436	56.881	60.725	59.124	86.581	66.273	58.552	61.287	81.494	75.037	77.269	76.175	58.715	62.242	86.762	60.078	63.718	63.281	92.097	63.66	66.385	63.4
																											60.89	60.388	60.422	60.487	62.108	60.002	58.022	72.438	74.357	74.138	61.256	61.809	61.054	60.41	65.501	61.578	58.604	74.399	63.248	65.792	87.571	65.813	63.203
																											60.555	86.687	60.252	60.069	61.842	75.408	60.496	73.845	58.157	61.365	74.339	100	60.91	87.587	63.201	58.546	58.287	82.108	62.159	76.843	64.089	63.592	66.305
																											60.592	60.595	60.544	60.321	59.301	95.659	60.127	60.275	57.679	74.512	80.62	62.347	62.227	88.286	65.093	58.435	58.447	62.287	67.6	77.946	77.71	87.499	63.602
																											69.207	74.047	70.589	60.362	62.046	58.093	60.381	60.219	58.104	58.179	74.638	62.881	71.42	62.499	74.656	60.665	62.522	60.153	66.316	63.484	91.402	64.026	65.002
																											61.638	57.018	60.693	70.639	59.349	88.728	57.922	64.52	62.047	57.734	62.607	100	64.75	61.893	89.528	62.665	58.98	58.499	61.688	66.787	63.646	77.594	75.784
																											60.507	87.836	60.715	60.217	62.217	60.699	60.021	73.405	58.854	58.039	98.862	62.378	61.042	66.336	63.201	59.114	63.776	60.22	63.796	77.557	63.66	91.347	66.819
																											70.731	57.745	60.446	74.167	59.55	60.14	57.583	60.646	58.67	62.66	61.27	62.479	61.019	89.955	63.201	59.186	87.042	59.285	61.378	77.893	67.115	63.579	63.696
																											60.491	86.784	60.449	70.639	59.179	60.915	86.498	72.733	57.96	58.759	57.936	62.586	61.069	63.032	93.69	57.926	62.221	63.268	61.503	66.631	63.728	63.592	65.488
																											94.569	60.316	60.19	77.43	62.549	60.515	60.564	60.584	59.962	58.681	62.272	63.782	62.378	87.841	77.207	59.053	58.757	59.441	65.281	77.514	92.045	67.015	76.787
																											60.417	74.006	94.848	78.065	86.789	91.799	60.51	80.545	58.286	57.934	57.852	60.505	61.85	63.188	88.631	62.3	58.679	60.189	75.736	63.851	66.16	63.69	89.395
																											60.476	60.195	60.37	60.178	60.07	60.171	60.65	73.461	62.132	61.702	59.616	61.811	62.12	77.194	65.84	59.038	61.082	58.688	65.085	66.889	77.012	66.106	63.696
																											70.956	59.995	63.175	60.169	75.308	62.724	72.111	60.571	58.089	60.328	73.715	73.405	84.789	93.54	75.16	64.011	63.243	58.402	63.517	63.875	77.926	91.999	67.115
																											60.308	60.316	69.298	86.551	92.53	60.056	86.854	60.99	59.744	58.305	75.01	62.347	63.846	62.838	63.209	64.439	59.563	58.565	62.702	62.419	63.571	66.296	66.958
																											70.956	60.639	94.848	86.217	57.995	59.861	73.521	73.649	61.446	62.162	61.163	65.502	60.744	63.032	58.913	65.555	59.562	62.553	62.559	65.316	67.183	76.927	63.696
																												87.773	71.202	84.861	90.02	69.39	86.633	67.553	57.827	58.043	61.256	61.807	62.25	63.297	65.375	61.809	59.359	59.181	65.598	78.333	77.643	77.83	63.68
[truncated: 919 more rows]
[truncated: 79 more columns]

## Sheet: S3B
Percentage identities of trueCOGS of each plotted genome pair
[truncated: 15 more rows]

## Sheet: S4A
COG score	Nr of genes
0.00-0.05	3782503
0.05-0.10	541941
0.10-0.15	370218
[truncated: 17 more rows]

## Sheet: S4B
SVM score bin	Nr of smORFs with this score
[truncated: 100 more rows]

[truncated: 15 more sheets: S4C, S4D, S6, S7AB, S7CD, S7EF, S8ABC, S9, S10A, S10B, S10C 1, S10C 2, S10D, S10E, S11]
