# Supplementary material for: Expansion of RiPP biosynthetic space through integration of pan-genomics and machine learning uncovers a novel class of lanthipeptides
Source: PLoS Biol. 2020 Dec 22;18(12):e3001026. doi: 10.1371/journal.pbio.3001026 (PMC7794033; doi:10.1371/journal.pbio.3001026)
Supplement: S4 Data — (A) Peaks unique to the extracts of strains containing pAK1 appear to be mostly derived from a single mass. (B) Many detected masses from strains containing the expression construct pAK2 appear to be derived from 2 masses. The 2 base masses were also the most abundant, making it likely these form final products, while the other masses may be incompletely processed products. (C) Observed masses for fragments of a mass of 2,703.235 Da can be matched to the SprA3 precursors. See also S11A Fig. (D) Observed masses for fragments of a peak corresponding to a monoisotopic mass of 2,553.260 Da can be matched to the SprA2 precursor. See also S11B Fig. (E) 1H and 13C NMR data for pristinin A3 (DMSO-d6, 850 MHz, 298 K, and 1H and 13C NMR data for the G24, A25, and the carboxyl-terminal ring of pristinin A3 (CD3CN:H2O 9:1, 850 MHz, 297 K)). See also S13, S14 and S15 Figs. (F) Ratio of oxidized product in samples analyzed by NMR. (G) Fragmentation data of oxidized products. A mixture of oxidized and nonoxidized fragments can be observed when the fragments do not contain the center ring structure. When the fragments do contain the center ring structure, they are always oxidized, suggesting the center ring contains the oxidation. (H) Cysteines linked to serine and threonine residues are detected after acidic hydrolysis of SprA3. Below are the predicted amino acids and their detected masses. Most of the amino acids can be detected in the chromatogram, including the cysteines linked to dehydrated serine and threonine residues. The mass of the predicted decarboxylated cysteine linked to a dehydrated threonine residue was not detected, nor were the dehydrated serine and threonine residue. However, given that these groups contain alkenes, which easily react under acidic conditions, these groups may have been degraded. (XLSX) [file pbio.3001026.s025.xlsx]

## Sheet: A) Unique peaks pAK1
Peak m/z	Predicted charge from isotope pattern	Monoisotopic mass (assuming M+H ions)	Description
707.353	1	706.345	Fragment of 2703.2349
868.089	3	2601.24
902.086	3	2703.23
903.419	3	2707.23	2703.2349 + 4 Da (2*H2)
907.417	3	2719.23	2703.2349 + 16 Da (O)
908.749	3	2723.22	2703.2349 + 20 Da (O + 2*H2)
914.9	NA	NA
918.081	3	2751.22	2703.2349 + 48 Da (3*O)

## Sheet: B) Predicted modifications pAK2
Description	Calculated m/z M+3H (Da)	Observed m/z pAK2	delta ppm
Most abundant mass #1	902.088	902.085	3.3
+ oxygen	907.42	907.417	2.8
	907.42	907.417	2.4
+2 oxygen	912.751	912.748	3.6
	912.751	912.75	1.3
+3 oxygen	918.083	918.08	2.6
	918.083	918.081	1.6
	918.083	918.082	1.2
+4 oxygen	923.414	923.412	3.1
+ methyl	906.76	906.757	3.5
- methyl	897.416	897.415	0.8
- 2 methyl	892.744
Most abundant mass #2	852.097	852.095	2.3
+ oxygen	852.376	857.426	0.9
+2 oxygen	862.758	862.758	0
+3 oxygen	868.09	868.09	0.6
	868.09	868.089	0.7
- 2 methyl	842.751	842.747	4.2

## Sheet: C) MSMS pristinin A3 (1)
Ion	Sequence	Calculated mass	Calculated mass (charge: 2)	Observed mass	delta ppm		Ion	Sequence	Calculated mass	Calculated m/z (charge 2)	Observed mass	delta ppm
b1+1	T-18,+28	112.076					y1+1	C-46	76.0221
b2+1	T-18,+28T-18	195.113					y2+1	GC-46	133.044
b3+1	T-18,+28T-18P	292.166					y3+1	AGC-46	204.081
b4+1	T-18,+28T-18PV	391.235					y4+1	EAGC-46	333.123
b5+1	T-18,+28T-18PVC	494.244		494.244	0.0505823		y5+1	YEAGC-46	496.187
b6+1	T-18,+28T-18PVCA	565.281		565.281	0.0619161		y6+1	T-18YEAGC-46	579.224		579.224	0.492038
b7+1	T-18,+28T-18PVCAA	636.318		636.318	0.872205		y7+1	AT-18YEAGC-46	650.261		650.26	1.88386
b8+1	T-18,+28T-18PVCAAS-16	707.355		707.356	0.614967		y8+1	GAT-18YEAGC-46	707.282		707.283	0.30398
b9+1	T-18,+28T-18PVCAAS-16V	806.423		806.425	1.64306		y9+1	S-16GAT-18YEAGC-46	778.319		778.322	3.33411
b10+1	T-18,+28T-18PVCAAS-16VA	877.461		877.461	0.245025		y10+1	IS-16GAT-18YEAGC-46	891.403		891.406	2.95601
b11+1	T-18,+28T-18PVCAAS-16VAS-18	946.482		946.481	1.11465		y11+1	AIS-16GAT-18YEAGC-46	962.441		962.442	1.89622
b12+1	T-18,+28T-18PVCAAS-16VAS-18S-18	1015.5					y12+1	S-16AIS-16GAT-18YEAGC-46	1033.48		1033.48	0.00483803
b13+1	T-18,+28T-18PVCAAS-16VAS-18S-18T-18	1098.54	549.774				y13+1	AS-16AIS-16GAT-18YEAGC-46	1104.51		1104.52	1.17246
b14+1	T-18,+28T-18PVCAAS-16VAS-18S-18T-18W	1284.62	642.814				y14+1	AAS-16AIS-16GAT-18YEAGC-46	1175.55		1175.55	1.3483
b15+1	T-18,+28T-18PVCAAS-16VAS-18S-18T-18WC	1387.63	694.318				y15+1	S-16AAS-16AIS-16GAT-18YEAGC-46	1246.59	623.798	1246.59	1.5041
b16+1	T-18,+28T-18PVCAAS-16VAS-18S-18T-18WCA	1458.67	729.837	1458.66	1.61449		y16+1	AS-16AAS-16AIS-16GAT-18YEAGC-46	1317.63	659.317	1317.63	3.08509
b17+1	T-18,+28T-18PVCAAS-16VAS-18S-18T-18WCAS-16	1529.7	765.356	1529.7	0.173236		y17+1	CAS-16AAS-16AIS-16GAT-18YEAGC-46	1420.64	710.822
b18+1	T-18,+28T-18PVCAAS-16VAS-18S-18T-18WCAS-16A	1600.74	800.874	800.876	1.93539		y18+1	WCAS-16AAS-16AIS-16GAT-18YEAGC-46	1606.71	803.861
b19+1	T-18,+28T-18PVCAAS-16VAS-18S-18T-18WCAS-16AA	1671.78	836.393	836.393	0.2451		y19+1	T-18WCAS-16AAS-16AIS-16GAT-18YEAGC-46	1689.75	845.38
b20+1	T-18,+28T-18PVCAAS-16VAS-18S-18T-18WCAS-16AAS-16	1742.81	871.911	871.915	4.85715		y20+1	S-18T-18WCAS-16AAS-16AIS-16GAT-18YEAGC-46	1758.77	879.891
b21+1	T-18,+28T-18PVCAAS-16VAS-18S-18T-18WCAS-16AAS-16A	1813.85	907.43	907.432	1.96158		y21+1	S-18S-18T-18WCAS-16AAS-16AIS-16GAT-18YEAGC-46	1827.79	914.401	914.401	0.721784
b22+1	T-18,+28T-18PVCAAS-16VAS-18S-18T-18WCAS-16AAS-16AI	1926.94	963.972	963.968	4.3051		y22+1	AS-18S-18T-18WCAS-16AAS-16AIS-16GAT-18YEAGC-46	1898.83	949.92	949.92	0.0894812
b23+1	T-18,+28T-18PVCAAS-16VAS-18S-18T-18WCAS-16AAS-16AIS-16	1997.97	999.49	999.484	6.41327		y23+1	VAS-18S-18T-18WCAS-16AAS-16AIS-16GAT-18YEAGC-46	1997.9	999.454	999.455	0.680371
b24+1	T-18,+28T-18PVCAAS-16VAS-18S-18T-18WCAS-16AAS-16AIS-16G	2054.99	1028	1028	0.622567		y24+1	S-16VAS-18S-18T-18WCAS-16AAS-16AIS-16GAT-18YEAGC-46	2068.94	1034.97	1034.97	0.657022
b25+1	T-18,+28T-18PVCAAS-16VAS-18S-18T-18WCAS-16AAS-16AIS-16GA	2126.03	1063.52	1063.52	3.95385		y25+1	AS-16VAS-18S-18T-18WCAS-16AAS-16AIS-16GAT-18YEAGC-46	2139.97	1070.49	1070.49	0.340965
b26+1	T-18,+28T-18PVCAAS-16VAS-18S-18T-18WCAS-16AAS-16AIS-16GAT-18	2209.07	1105.04				y26+1	AAS-16VAS-18S-18T-18WCAS-16AAS-16AIS-16GAT-18YEAGC-46	2211.01	1106.01
b27+1	T-18,+28T-18PVCAAS-16VAS-18S-18T-18WCAS-16AAS-16AIS-16GAT-18Y	2372.13	1186.57				y27+1	CAAS-16VAS-18S-18T-18WCAS-16AAS-16AIS-16GAT-18YEAGC-46	2314.02	1157.51
b28+1	T-18,+28T-18PVCAAS-16VAS-18S-18T-18WCAS-16AAS-16AIS-16GAT-18YE	2501.17	1251.09				y28+1	VCAAS-16VAS-18S-18T-18WCAS-16AAS-16AIS-16GAT-18YEAGC-46	2413.09	1207.05
b29+1	T-18,+28T-18PVCAAS-16VAS-18S-18T-18WCAS-16AAS-16AIS-16GAT-18YEA	2572.21	1286.61				y29+1	PVCAAS-16VAS-18S-18T-18WCAS-16AAS-16AIS-16GAT-18YEAGC-46	2510.14	1255.57
b30+1	T-18,+28T-18PVCAAS-16VAS-18S-18T-18WCAS-16AAS-16AIS-16GAT-18YEAG	2629.23	1315.12				y30+1	T-18PVCAAS-16VAS-18S-18T-18WCAS-16AAS-16AIS-16GAT-18YEAGC-46	2593.18	1297.09
b31+1	T-18,+28T-18PVCAAS-16VAS-18S-18T-18WCAS-16AAS-16AIS-16GAT-18YEAGC-46	2686.24	1343.62				y31+1	T-18,+28T-18PVCAAS-16VAS-18S-18T-18WCAS-16AAS-16AIS-16GAT-18YEAGC-46	2704.25	1352.63
+ water (C-terminal)		2704.25	1352.63

## Sheet: D) MSMS pristinin A2 (SprA2)
Ion	Calculated m/z (Da)	Observed m/z	Δppm	Ion	Calculated m/z (Da)	Calculated m/z (doubly charged)	Observed m/z	Δppm
b1	112.077			y1	76.0219
b2	181.099			y2	133.043
b3	252.136			y3	262.086
b4	349.188			y4	390.181
b5	452.198	452.198	0.1	y5	553.244
b6	509.219	509.219	0.2	y6	636.281		636.284	4.3
b7	580.256	580.255	1.8	y7	764.376		764.375	1.1
b8	651.293	651.293	0	y8	863.445
b9	722.33	722.332	1.6	y9	946.482		946.483	1.1
b10	821.399	821.397	2.5	y10	1093.55		1093.55	3.5
b11	892.436	892.434	2.4	y11	1221.61		1221.61	2.1
b12	1078.52			y12	1292.65		1292.65	3.9
b13	1191.6			y13	1363.68		1363.67	8.1
b14	1262.64			y14	1476.77		1476.77	1
b15	1333.67			y15	1662.85	831.927	831.928	0.4
b16	1461.73			y16	1733.88	867.446	867.447	1.3
b17	1608.8			y17	1832.95	916.98	916.98	0.2
b18	1691.84			y18	1903.99	952.499	952.495	3.9
b19	1790.91			y19	1975.03	988.017	988.017	0.1
b20	1919			y20	2046.06	1023.54	1023.54	4
b21	2002.04			y21	2103.09	1052.05	1052.04	3.6
b22	2165.1			y22	2206.09
b23	2293.2			y23	2303.15
b24	2422.24			y24	2374.18
b25	2479.26			y25	2443.2

## Sheet: E) NMR assignment pristinin A3
Solvent:	DMSO-d6					Solvent:	CD3CN:H2O 9:1
Residue	Position	δC, type	δH, mult.a (J in Hz)		ND: Not clearly detected	Residue	Position	δC, type	δH, mult.a (J in Hz)
Dhb-2	α	129.1, C			a Multiplicities not given to overlapping or broad signals	Gly-24	α	44.1, CH2	3.83, dd (11.9, 5.6)	Note: Following the long time acquisition of the COSY, TOCSY, HSQC and HMBC spectra; the solvent evaporated from the NMR tube. The sample was then re-prepared for additional NOESY and longer HMBC experiments. It was noted from the 1H NMR spectrum of the second run that some 1H signals, especially those of the NH, have slightly shifted. Accordingly, a COSY experiment was repeated in the second run…
	β	117.4, CH	5.59, q (7.2)		b Very weak 13C NMR signal in the HSQC		CO	171.9		a Multiplicities not given to overlapping or broad signals
	γ	11.5, CH3	1.71, d (7.2)				NH		8.15 [8.12]
	CO	165.5, C				Ala-25	α	50.5, CH	4.23
	NH		9.2				β	17.2, CH3	1.27
Pro-3	α	60.7, CH	4.31				CO	175.2
	β	29.4, CH2	2.23				NH		8.06 [7.96]
	γ	23.8, CH2	a: 1.97			Abu(S)-26	α	57.6, CH	3.87 [3.95]
			b: 1.82				β	45.6, CH	3.26
	δ	49.5, CH2	a: 3.75				γ	20.2, CH3	1.24
			b: 3.65				CO	172.5, C
	CO	172.2, C
Val-4	α	59.7, CH	4.00, t (8.2)				NH		8.46 [8.44]
	β	28.2, CH	2.26			Tyr-27	α	58.8, CH	4.20 [4.22]
	γ	18.9, CH3	0.94, d (6.9)				β	36.4, CH2	a: 3.07 [3.06]
	γ′	19.1, CH3	0.90, d (6.9)						b: 2.94 [2.92]
	CO	171.0, C					1 (phenol)	128.7, C
	NH		7.4				2/6 (phenol)	131.3, CH	7.02
Ala(S)-5	α	53.8, CH	4.36				3/5 (phenol)	116.3, CH	6.69, d (8.0)
	β	33.1b, CH2	a: 3.08				4 (phenol)	156.8, C
			b: 2.84				CO	174
	CO	ND					NH		8.12 [8.08]
	NH		7.89			Glu-28	α	55.7, CH	4.09 [4.11]
Ala-6	α	48.1, CH	4.29				β	28.7, CH2	1.94 [1.92]
	β	17.5	1.19				γ	34.3, CH2	2.24 [2.18]
	CO	171.6					δ	180.7, C
	NH		8.13				CO	174.4, C
Ala-7	α	48.3, CH	4.17				NH		8.35 [8.41]
	β	17.6, CH3	1.22			Ala-29	α	50.6, CH	4.22
	CO	171.8					β	17.3, CH3	1.28
							CO	175.3
	NH		7.78				NH		8.06
Ala-8	α	48.1, CH	4.27			Gly-30	α	44.9, CH2	a: 3.95
									b: 3.73
	β	17.6, CH3	1.21				CO	169.6, C
	CO	172.1					NH		7.81 [7.82]
	NH		7.84			Vinylamine-31	α	125.8, CH	6.98
Val-9	α	57.6, CH	4.12
	β	30.3, CH	1.99				β	102.2, CH	5.37, d (7.5)
	γ	17.8, CH3	0.83, d (6.8)				NH		9.46 [9.35]
	γ′	19.0, CH3	0.83, d (6.8)
	CO	ND
	NH		7.9
Ala-10	α	48.1, CH	4.32
	β	17.9, CH3	1.28
	CO	172.1
	NH		8.23
Dha-12	α	ND
	β	108.2, CH2	5.36, d (16.1)
	CO	166.0, C
	NH		ND
Dhb-13	α	129.9, C
	β	129.4, CH	6.39, q (6.9)
	γ	12.5, CH3	1.68, d (6.9)
	CO	ND
	NH		10.1
Trp-14	α	54.4, CH	4.58
	β	26.4, CH2	a: 3.37
			b: 3.22
	1 (indole)		10.84, br s
	2 (indole)	123.1, CH	7.12, br s
	3 (indole)	109.9, C
	3a (indole)	126.9, C
	4 (indole)	118.0, CH	7.56, d (8.0)
	5 (indole)	118.2, CH	6.98, dd (8.0, 7.6)
	6 (indole)	120.7, CH	7.05, dd (8.3, 7.6)
	7 (indole)	111.2, CH	7.32, d (8.3)
	7a (indole)	136.0, C
	CO	ND
	NH		7.76
Ala(S)-15	α	48.1, CH	4.3
	β	33.1b, CH2	2.94
	CO	ND
	NH		7.7
Ala-16	α	48.8, CH	4.07
	β	17.4, CH3	1.14, d (7.2)
	CO	171.8, C
	NH		7.6
Ala-17	α	48.3, CH	4.15
	β	17.4, CH3	1.2
	CO	172.9, C
	NH		7.92
Ala-18	α	48.2, CH	4.22
	β	18.1, CH3	1.19
	CO	172.9, C
	NH		7.93
Ala-19	α	48.2, CH	4.18
	β	17.4, CH3	1.19
	CO	171.8, C
	NH		7.97
Ala-20	α	48.2, CH	4.22
	β	18.1, CH3	1.19
	CO	172.9, C
	NH		7.93
Ala-21	α	48.1, CH	4.29
	β	17.4, CH3	1.17
	CO	171.8, C
	NH		7.98
Ile-22	α	56.9, CH	4.15
	β	36.4, CH	1.7
	γ	24.1, CH2	a: 1.41
			b: 1.04
	δ	10.8, CH3	0.78
	β-CH3	15.0, CH3	0.78
	CO	170.4, C
	NH		7.82
Ala-23	α	48.1, CH	4.32
	β	17.6, CH3	1.18
	CO	172.2, C
	NH		8.14
Gly-24	α	41.7, CH2	3.73
	CO	168.4, C
	NH		8.22
Ala-25	α	48.1, CH	4.32
	β	17.4, CH3	1.29
	CO	172.1, C
	NH		8.23
Abu(S)-26	α	56.2, CH	4.31
	β	39.7b, CH	3.04
	γ	17.9, CH3	1.29
	CO	ND
	NH		8.81
Tyr-27	α	48.1, CH	4.32
	β	34.5b, CH2	a: 3.04
			b: 2.92
	1 (phenol)	128.1, C
	2/6 (phenol)	129.8, CH	6.87, d (8.0)
	3/5 (phenol)	114.8, CH	6.57, d (8.0)
	4 (phenol)	155.5, C
	CO	ND
	NH		8.31
Glu-28	α	51.4, CH	4.35
	β	28.4,CH2	a: 1.81
			b: 1.74
	γ	33.5, CH2	2.16
	δ	ND
	CO	ND
	NH		8.29
Ala-29	α	49.8, CH	3.94
	β	15.7, CH3	1.19
	CO	173.0, C
	NH		8.61
Gly-30	α	42.7, CH2	a: 3.88, dd (17.0, 6.7)
			b: 3.55, dd (17.0, 4.7)
	CO	167.7, C
	NH		8.63
Vinylamine-31	α	121.3, CH	6.64, dd (9.9, 8.5)
	β	105.3, CH	5.33, d (8.5)
	NH		8.73

## Sheet: F) LCMS oxidation analysis
Sample	NMR solvent	Base peak relative area	Base peak +16 Da relative area	Base peak +48 Da relative area
Crude extract	NA	1	0.152	0.066
Purified pristinin A3	DMSO-d6	1	0.103	ND
Purified pristinin A3	CD3CN:H2O 9:1	1	0.287	3.001
NA	Not applicable
ND	Not detected

## Sheet: G) MSMS oxidation analysis
Sequence		Ion	Calculated mass	Charge 2	Calculated mass + 16	Charge 2	Calculated mass + 32	Charge 2	Calculated mass + 48	Charge 2	Observed nass	Observed mass + 16	Obs mass + 32	Obs mass + 48	delta ppm	delta ppm (+16)	delta ppm (+32)	delta ppm (+48)
T-18,+28		b1+1	112.076		128.071		144.066		160.061
T-18,+28T-18		b2+1	195.113		211.108		227.103		243.098
T-18,+28T-18P		b3+1	292.166		308.161		324.156		340.151
T-18,+28T-18PV		b4+1	391.235		407.229		423.224		439.219
T-18,+28T-18PVC		b5+1	494.244		510.239		526.234		542.228		494.242				3.08552
T-18,+28T-18PVCA		b6+1	565.281		581.276		597.271		613.266		565.281	581.278			0.114987	4.3955
T-18,+28T-18PVCAA		b7+1	636.318		652.313		668.308		684.303		636.317	652.313			1.01364	0.237616
T-18,+28T-18PVCAAS-16		b8+1	707.355		723.35		739.345		755.34		707.355	723.348			0.79875	2.03912
T-18,+28T-18PVCAAS-16V		b9+1	806.423		822.418		838.413		854.408		806.422	822.419			1.70506	0.261424
T-18,+28T-18PVCAAS-16VA		b10+1	877.461		893.455		909.45		925.445		877.462	893.456			1.72657	0.117521
T-18,+28T-18PVCAAS-16VAS-18		b11+1	946.482		962.477		978.472		994.467		946.48				1.95989
T-18,+28T-18PVCAAS-16VAS-18S-18		b12+1	1015.5		1031.5		1047.49		1063.49		1015.47	1031.47			32.8162	32.2201
T-18,+28T-18PVCAAS-16VAS-18S-18T-18		b13+1	1098.54		1114.54		1130.53		1146.53
T-18,+28T-18PVCAAS-16VAS-18S-18T-18W		b14+1	1284.62	642.814	1300.61	650.811	1316.61	658.809	1332.6	666.806
T-18,+28T-18PVCAAS-16VAS-18S-18T-18WC		b15+1	1387.63	694.318	1403.62	702.316	1419.62	710.313	1435.61	718.311
T-18,+28T-18PVCAAS-16VAS-18S-18T-18WCA		b16+1	1458.67	729.837	1474.66	737.834	1490.66	745.832	1506.65	753.829
T-18,+28T-18PVCAAS-16VAS-18S-18T-18WCAS-16		b17+1	1529.7	765.356	1545.7	773.353	1561.69	781.351	1577.69	789.348				789.349				1.19086
T-18,+28T-18PVCAAS-16VAS-18S-18T-18WCAS-16A		b18+1	1600.74	800.874	1616.74	808.872	1632.73	816.869	1648.73	824.867			816.868	824.871			1.42006	5.55848
T-18,+28T-18PVCAAS-16VAS-18S-18T-18WCAS-16AA		b19+1	1671.78	836.393	1687.77	844.39	1703.77	852.388	1719.76	860.385				860.379				7.40366
T-18,+28T-18PVCAAS-16VAS-18S-18T-18WCAS-16AAS-16		b20+1	1742.81	871.911	1758.81	879.909	1774.8	887.906	1790.8	895.904				895.907				3.76157
T-18,+28T-18PVCAAS-16VAS-18S-18T-18WCAS-16AAS-16A		b21+1	1813.85	907.43	1829.85	915.427	1845.84	923.425	1861.84	931.422				931.418				4.38577
T-18,+28T-18PVCAAS-16VAS-18S-18T-18WCAS-16AAS-16AI		b22+1	1926.94	963.972	1942.93	971.969	1958.93	979.967	1974.92	987.964				987.965				0.288472
T-18,+28T-18PVCAAS-16VAS-18S-18T-18WCAS-16AAS-16AIS-16		b23+1	1997.97	999.49	2013.97	1007.49	2029.96	1015.49	2045.96	1023.48			1015.47	1023.47			14.8894	7.69432
T-18,+28T-18PVCAAS-16VAS-18S-18T-18WCAS-16AAS-16AIS-16G		b24+1	2054.99	1028	2070.99	1036	2086.98	1044	2102.98	1051.99
T-18,+28T-18PVCAAS-16VAS-18S-18T-18WCAS-16AAS-16AIS-16GA		b25+1	2126.03	1063.52	2142.03	1071.52	2158.02	1079.51	2174.02	1087.51				1087.51				0.772405
T-18,+28T-18PVCAAS-16VAS-18S-18T-18WCAS-16AAS-16AIS-16GAT-18		b26+1	2209.07	1105.04	2225.06	1113.04	2241.06	1121.03	2257.05	1129.03
T-18,+28T-18PVCAAS-16VAS-18S-18T-18WCAS-16AAS-16AIS-16GAT-18Y		b27+1	2372.13	1186.57	2388.13	1194.57	2404.12	1202.56	2420.12	1210.56
T-18,+28T-18PVCAAS-16VAS-18S-18T-18WCAS-16AAS-16AIS-16GAT-18YE		b28+1	2501.17	1251.09	2517.17	1259.09	2533.16	1267.09	2549.16	1275.08
T-18,+28T-18PVCAAS-16VAS-18S-18T-18WCAS-16AAS-16AIS-16GAT-18YEA		b29+1	2572.21	1286.61	2588.21	1294.61	2604.2	1302.6	2620.2	1310.6
T-18,+28T-18PVCAAS-16VAS-18S-18T-18WCAS-16AAS-16AIS-16GAT-18YEAG		b30+1	2629.23	1315.12	2645.23	1323.12	2661.22	1331.12	2677.22	1339.11
T-18,+28T-18PVCAAS-16VAS-18S-18T-18WCAS-16AAS-16AIS-16GAT-18YEAGC-46		b31+1	2686.24	1343.62	2702.23	1351.62	2718.23	1359.62	2734.22	1367.61
Sequence		Ion	Calculated mass	Charge 2	Calculated mass + 16	Charge 2	Calculated mass + 32	Charge 2	Calculated mass + 48	Charge 2	Observed nass	Observed mass + 16	Obs mass + 32	Obs mass + 48	delta ppm	delta ppm (+16)	delta ppm (+32)	delta ppm (+48)
C-46		y1+1	76.0221		92.017		108.012		124.007
GC-46		y2+1	133.044		149.038		165.033		181.028
AGC-46		y3+1	204.081		220.076		236.07		252.065
EAGC-46		y4+1	333.123		349.118		365.113		381.108
YEAGC-46		y5+1	496.187		512.182		528.176		544.171
T-18YEAGC-46		y6+1	579.224		595.219		611.214		627.208		579.222				3.47879
AT-18YEAGC-46		y7+1	650.261		666.256		682.251		698.246		650.258				5.11333
GAT-18YEAGC-46		y8+1	707.282		723.277		739.272		755.267		707.282	723.275			0.685723	2.62002
S-16GAT-18YEAGC-46		y9+1	778.319		794.314		810.309		826.304		778.318	794.315			2.19062	0.736484
IS-16GAT-18YEAGC-46		y10+1	891.403		907.398		923.393		939.388		891.403	907.398			0.0729187	0.743885
AIS-16GAT-18YEAGC-46		y11+1	962.441		978.435		994.43		1010.43		962.439	978.441			1.63646	5.12553
S-16AIS-16GAT-18YEAGC-46		y12+1	1033.48		1049.47		1065.47		1081.46		1033.48				2.41418
AS-16AIS-16GAT-18YEAGC-46		y13+1	1104.51		1120.51		1136.5		1152.5		1104.51				0.0860106
AAS-16AIS-16GAT-18YEAGC-46		y14+1	1175.55	588.28	1191.55	596.277	1207.54	604.275	1223.54	612.272	1175.55				3.67062
S-16AAS-16AIS-16GAT-18YEAGC-46		y15+1	1246.59	623.798	1262.58	631.796	1278.58	639.793	1294.57	647.791	1246.58				4.35188
AS-16AAS-16AIS-16GAT-18YEAGC-46		y16+1	1317.63	659.317	1333.62	667.314	1349.62	675.312	1365.61	683.309
CAS-16AAS-16AIS-16GAT-18YEAGC-46		y17+1	1420.64	710.822	1436.63	718.819	1452.63	726.816	1468.62	734.814
WCAS-16AAS-16AIS-16GAT-18YEAGC-46		y18+1	1606.71	803.861	1622.71	811.859	1638.7	819.856	1654.7	827.854
T-18WCAS-16AAS-16AIS-16GAT-18YEAGC-46		y19+1	1689.75	845.38	1705.75	853.377	1721.74	861.375	1737.74	869.372
S-18T-18WCAS-16AAS-16AIS-16GAT-18YEAGC-46		y20+1	1758.77	879.891	1774.77	887.888	1790.76	895.885	1806.76	903.883
S-18S-18T-18WCAS-16AAS-16AIS-16GAT-18YEAGC-46		y21+1	1827.79	914.401	1843.79	922.399	1859.78	930.396	1875.78	938.394				938.389				4.50238
AS-18S-18T-18WCAS-16AAS-16AIS-16GAT-18YEAGC-46		y22+1	1898.83	949.92	1914.83	957.917	1930.82	965.915	1946.82	973.912				973.908				4.49733
VAS-18S-18T-18WCAS-16AAS-16AIS-16GAT-18YEAGC-46		y23+1	1997.9	999.454	2013.9	1007.45	2029.89	1015.45	2045.88	1023.45				1023.44				3.60058
S-16VAS-18S-18T-18WCAS-16AAS-16AIS-16GAT-18YEAGC-46		y24+1	2068.94	1034.97	2084.93	1042.97	2100.93	1050.97	2116.92	1058.96				1058.96				6.46386
AS-16VAS-18S-18T-18WCAS-16AAS-16AIS-16GAT-18YEAGC-46		y25+1	2139.97	1070.49	2155.97	1078.49	2171.96	1086.49	2187.96	1094.48				1094.49				6.39571
AAS-16VAS-18S-18T-18WCAS-16AAS-16AIS-16GAT-18YEAGC-46		y26+1	2211.01	1106.01	2227.01	1114.01	2243	1122	2259	1130
CAAS-16VAS-18S-18T-18WCAS-16AAS-16AIS-16GAT-18YEAGC-46		y27+1	2314.02	1157.51	2330.02	1165.51	2346.01	1173.51	2362.01	1181.51
VCAAS-16VAS-18S-18T-18WCAS-16AAS-16AIS-16GAT-18YEAGC-46		y28+1	2413.09	1207.05	2429.08	1215.05	2445.08	1223.04	2461.07	1231.04
PVCAAS-16VAS-18S-18T-18WCAS-16AAS-16AIS-16GAT-18YEAGC-46		y29+1	2510.14	1255.57	2526.14	1263.57	2542.13	1271.57	2558.13	1279.57
T-18PVCAAS-16VAS-18S-18T-18WCAS-16AAS-16AIS-16GAT-18YEAGC-46		y30+1	2593.18	1297.09	2609.17	1305.09	2625.17	1313.09	2641.16	1321.09
T-18,+28T-18PVCAAS-16VAS-18S-18T-18WCAS-16AAS-16AIS-16GAT-18YEAGC-46		y31+1	2704.25	1352.63	2720.24	1360.63	2736.24	1368.62	2752.23	1376.62

## Sheet: H) Pristinin A3 hydrolysis
Amino acid	Calculated mass	M+H	Detected m/z	Δppm
Glycine	75.032	76.04	NA	NA
Serine -18	87.032	88.04	NA	NA
Alanine/Serine-16	89.048	90.056	90.055	13
Threonine -18	101.048	102.056	NA	NA
Proline	115.064	116.072	116.071	8.9
Valine	117.079	118.087	118.086	9.3
Isoleucine	131.095	132.103	132.102	7.9
Glutamate	147.054	148.062	148.06	7.1
Decarboxylated cysteine – threonine	176.062	177.07	NA	NA
Tyrosine	181.074	182.082	182.081	5.5
Tryptophan	204.09	205.098	NA	NA
Cysteine – Serine	208.052	209.06	209.059	2
Cysteine – Threonine (twice methylated)	250.1	251.108	251.106	5.5
